# Supplementary material for: Defining the altered glycoproteomic space of the early secretory pathway by class I mannosidase pharmacological inhibition
Source: Front Mol Biosci. 2023 Jan 9;9:1064868. doi: 10.3389/fmolb.2022.1064868 (PMC9869281; doi:10.3389/fmolb.2022.1064868)
Supplement: Supplementary file 2 [file Table1.XLSX]

## Sheet: TableS1
ID	UniProt Acc	Gene Name	Protein Name	Peptide Sequence	PEP	Score	Delta Score	Site Probability	Class	Score Difference	Diagnostic Peak	m/z	Charge	Mass Error (ppm)	Sequence Window
106	Q9P258	RCC2	Protein RCC2	AAAAAWEEPSSGnGTAR	0.0030865	58.674	45.666	1	HexNAc	58.67	+	924.922	2	-0.046569	EEPSSGnGTARAG
1446	Q08380	LGALS3BP	Galectin-3-binding protein	AAIPSALDTnSSK	2.4609e-32	213.67	174.4	1	HexNAc	213.67	+	739.373	2	0.33323	PSALDTnSSKSTS
1758	A0A087WTK0	PTPRJ	Protein-tyrosine-phosphatase;Receptor-type tyrosine-protein phosphatase eta	AALSWSNGnGTASCR	5.0394e-18	143.05	106.63	0.808	HexNAc	6.23	+	877.892	2	0.24655	LSWSNGnGTASCR
1876	P14679	TYR	Tyrosinase	AAnFSFR	0.00017569	195.79	165.95	1	HexNAc	195.79	+	508.246	2	0.1796	SMDKAAnFSFRNT
1945	E9PFD9	SEMA4D	Semaphorin-4D	AAnYTSSLNLPDK	0.0014448	75.695	43.281	0.931	HexNAc	11.3	+	798.891	2	1.1184	SEARAAnYTSSLN
2176	E9PC84	TNC	Tenascin	AAQnLTVPGGLR	0.0025196	86.288	52.07	1	HexNAc	86.29	+	700.381	2	1.5571	TVEAAQnLTVPGG
2214	P54802	NAGLU	Alpha-N-acetylglucosaminidase;Alpha-N-acetylglucosaminidase 82 kDa form;Alpha-N-acetylglucosaminidase 77 kDa form	AARLFPnSTMVGTGMAPE	1.5015e-13	135.09	97.501	1	HexNAc	135.09	+	1026.99	2	-0.60303	AARLFPnSTMVGT
2529	O75882-3	ATRN	Attractin	AATCINPLnGSVCER	6.6042e-18	141.34	112.61	0.995	HexNAc	22.86	+	932.93	2	0.14145	TCINPLnGSVCER
2915	C9K0C5	ITFG3	Protein FAM234A	AAVSGAnGSTLWERPVAQD	0.00069609	72.891	39.896	1	HexNAc	70.37	+	1066.52	2	1.3725	AAVSGAnGSTLWE
2918	Q96PB1	CASD1	CAS1 domain-containing protein 1	AAVSILnSSTR	0.0057887	77.279	48.322	1	HexNAc	77.28	+	661.352	2	2.57	AAVSILnSSTRNS
3088	Q9UJ14	GGT7	Gamma-glutamyltransferase 7;Gamma-glutamyltransferase 7 heavy chain;Gamma-glutamyltransferase 7 light chain	AAYLRGHInD	0.0068679	76.927	48.529	1	HexNAc	76.93	+	666.831	2	0.34815	YLRGHInDSQAAP
3454	A0A087WTK0	PTPRJ	Protein-tyrosine-phosphatase;Receptor-type tyrosine-protein phosphatase eta	ACVAGFTnITFHPQNK	5.6017e-05	89.548	63.424	0.986	HexNAc	18.57	+	1004.48	2	0.33925	CVAGFTnITFHPQ
4021	Q9Y251-4	HPSE	Heparanase;Heparanase 8 kDa subunit;Heparanase 50 kDa subunit	ADIFInGSQLGEDFIQLHK	0.0012701	44.382	28.44	1	HexNAc	44.38	+	783.397	3	0.09353	KADIFInGSQLGE
4338	Q13563-2	PKD2	Polycystin-2	ADnRSFIFYE	2.9274e-06	113.01	55.662	1	HexNAc	113.01	+	732.836	2	0.77339	NQTEADnRSFIFY
5069	P15144	ANPEP	Aminopeptidase N	AEFnITLIHPK	5.5462e-06	173.19	173.19	1	HexNAc	173.19	+	743.401	2	0.42314	AMKAEFnITLIHP
5522	Q9UMF0	ICAM5	Intercellular adhesion molecule 5	AELDLRPHGLGLFEnSSAPR	0.00017314	54.072	45.97	1	HexNAc	54.07	+	596.307	4	0.78103	GLGLFEnSSAPRE
5647	H3BQ21	SIRPB1;SIRPA	Signal-regulatory protein beta-1 isoform 3;Tyrosine-protein phosphatase non-receptor type substrate 1	AENQVnVTCQVR	4.4676e-25	210.73	171.58	0.991	HexNAc	20.47	+	810.886	2	0.17394	RAENQVnVTCQVR
5797	Q9Y4L1	HYOU1	Hypoxia up-regulated protein 1	AEPPLnASASDQGEK	1.3182e-34	202.32	148.15	1	HexNAc	202.32	+	858.9	2	0.39321	RAEPPLnASASDQ
6798	P16070-11	CD44	CD44 antigen	AFnSTLPTMAQMEK	8.7427e-13	153.11	114.35	1	HexNAc	153.11	+	886.416	2	-0.0073586	DLCKAFnSTLPTM
7074	E9PEJ1	CD96	T-cell surface protein tactile	AFSEVPTTAnGSTK	5.8159e-17	184.76	157.09	1	HexNAc	184.76	+	806.889	2	0.019786	EVPTTAnGSTKTN
7686	P29323-2	EPHB2	Ephrin type-B receptor 2;Receptor protein-tyrosine kinase	AGFEAVEnGTVCR	2.8617e-86	258.6	226.03	1	HexNAc	258.6	+	806.867	2	0.011251	GFEAVEnGTVCRG
7869	A0A3B3IUB5	HM13	Minor histocompatibility antigen H13	AGGPTnSTTRPPSTPE	6.222e-29	153.03	116.05	1	HexNAc	153.03	+	886.918	2	0.092235	EAGGPTnSTTRPP
7932	F5H627	LTBR	Tumor necrosis factor receptor superfamily member 3	AGHFQnTSSPSAR	0.00018073	79.805	66.126	1	HexNAc	79.8	+	521.578	3	-0.38913	KAGHFQnTSSPSA
7965	P00533	EGFR	Epidermal growth factor receptor;Receptor protein-tyrosine kinase	AGHVCHLCHPnCTYGCTGPGLE	0.0010598	71.54	63.788	1	HexNAc	71.54	+	675.782	4	-0.6725	CHLCHPnCTYGCT
8516	Q9HDC9-2	APMAP	Adipocyte plasma membrane-associated protein	AGPnGTLFVADAYK	5.1668e-08	128.15	97.265	1	HexNAc	128.15	+	813.904	2	-0.54521	GIRAGPnGTLFVA
9287	Q8IVL6-2	LEPREL2	Prolyl 3-hydroxylase 3	AHAQVGnLSQAIE	1.5461e-23	152.47	110.26	1	HexNAc	152.47	+	770.884	2	0.2625	AHAQVGnLSQAIE
9392	Q9Y4K0	LOXL2	Lysyl oxidase homolog 2	AHISSCKLGPQVSLDPMKnVTCE	0.00027784	52.909	33.873	1	HexNAc	52.91	+	925.443	3	0.26101	SLDPMKnVTCENG
9477	E9PC84	TNC	Tenascin	AHnLTVPGSLRSME	0.00033538	109.83	90.157	1	HexNAc	109.83	+	857.925	2	-0.048196	QVEEAHnLTVPGS
10110	A6NNI4	CD9	Tetraspanin;CD9 antigen	AIHYALnCCGLAGGVEQFISDICPK	1.8606e-34	126.36	111.78	1	HexNAc	126.36	+	999.47	3	0.28449	AIHYALnCCGLAG
10230	Q8TCT8	SPPL2A	Signal peptide peptidase-like 2A	AILHASGnGTTKD	6.7142e-16	141.65	93.598	1	HexNAc	141.65	+	744.37	2	0.35775	ILHASGnGTTKDY
10547	P14625	HSP90B1	Endoplasmin	AIQLDGLnASQIRE	4.5558e-247	250.78	213.03	1	HexNAc	250.78	+	865.95	2	-0.2772	IQLDGLnASQIRE
11488	Q9UJ14	GGT7	Gamma-glutamyltransferase 7;Gamma-glutamyltransferase 7 heavy chain;Gamma-glutamyltransferase 7 light chain	ALAEQLPPnMSER	5.8456e-05	102.73	75.318	1	HexNAc	102.73	+	829.906	2	-2.3048	AEQLPPnMSERFR
11546	Q9UHL4	DPP7	Dipeptidyl peptidase 2	ALAGLVYnASGSEHCYDIYR	5.0829e-28	126.19	109.97	1	HexNAc	126.19	+	1231.57	2	-0.77701	LAGLVYnASGSEH
11786	O15031	PLXNB2	Plexin-B2	ALCnTTSECPPPVITRIQPE	0.0024219	101.3	87.274	1	HexNAc	101.3	+	1243.6	2	0.59527	VYEALCnTTSECP
12635	Q9UBS9	SUCO	SUN domain-containing ossification factor	ALEVnMSLSGR	1.2121e-06	180.09	82.354	1	HexNAc	180.09	+	690.345	2	0.59553	IKALEVnMSLSGR
12840	Q08380	LGALS3BP	Galectin-3-binding protein	ALGFEnATQALGR	2.2373e-176	297.54	235.34	1	HexNAc	297.54	+	775.894	2	-0.33405	RALGFEnATQALG
13325	Q7Z7M0-2	MEGF8	Multiple epidermal growth factor-like domains protein 8	ALLTnVSSVALGSR	2.2768e-06	106.42	81.102	1	HexNAc	106.42	+	795.939	2	NA	GRALLTnVSSVAL
13507	P35613-2	BSG	Basigin	ALMnGSESR	1.5347e-53	251.87	181.43	1	HexNAc	251.87	+	584.269	2	-0.33772	EDKALMnGSESRF
13583	Q9NZ08	ERAP1	Endoplasmic reticulum aminopeptidase 1	ALnSSHPVSTPVENPAQIRE	6.575e-32	153.65	125.23	0.949	HexNAc	12.72	+	783.728	3	-0.65945	MEVDALnSSHPVS
13742	P23229-4	ITGA6	Integrin alpha-6;Integrin alpha-6 heavy chain;Integrin alpha-6 light chain;Processed integrin alpha-6	ALPLQRAnRTGGLYSCD	0.0005979	58.17	39.593	1	HexNAc	58.17	+	1048.02	2	-0.48154	LPLQRAnRTGGLY
13745	A0A6Q8PFH3	POMK	Protein O-mannose kinase	ALPLVnHSSGMLVKCGHRE	5.7849e-05	63.578	46.5	1	HexNAc	63.58	+	577.794	4	-0.0346	DALPLVnHSSGML
14157	O15031	PLXNB2	Plexin-B2	ALSnISLR	5.377e-05	194.76	96.03	1	HexNAc	194.76	+	538.801	2	-0.16416	ALRALSnISLRLF
14211	B0QY60	SUN2	SUN domain-containing protein 2	ALSPnSTISSAPK	1.4201e-09	134.24	81.032	1	HexNAc	134.24	+	738.383	2	0.18651	PKALSPnSTISSA
14869	O43286	B4GALT5	Beta-1,4-galactosyltransferase 5	ALYKNITVnLTPE	0.001189	85.377	60.523	0.963	HexNAc	14.14	+	839.949	2	0.14384	YKNITVnLTPELA
15442	Q8NBJ5	COLGALT1	Procollagen galactosyltransferase 1	AMnTSQVEALGIQMLPGYR	1.6611e-70	233.52	197.24	1	HexNAc	233.52	+	1141.56	2	-0.42608	VDGKAMnTSQVEA
15580	Q8TCJ2	STT3B	Dolichyl-diphosphooligosaccharide--protein glycosyltransferase subunit STT3B	AMSSnETAAYK	4.0433e-05	140.45	87.22	1	HexNAc	130.99	+	688.306	2	0.32261	GKAMSSnETAAYK
15656	Q9UFM8	DKFZp566H1924;NPTN	Neuroplastin	AnATIEVK	0.0097569	163.66	65.08	1	HexNAc	163.66	+	524.78	2	0.035058	VSAPKAnATIEVK
15690	O00468-6	AGRN	Agrin;Agrin N-terminal 110 kDa subunit;Agrin C-terminal 110 kDa subunit;Agrin C-terminal 90 kDa fragment;Agrin C-terminal 22 kDa fragment	AnATKVCGSDGVTYGNE	0.00017685	104.66	76.084	0.89	HexNAc	9.08	+	973.426	2	0.053986	LTCPEAnATKVCG
15786	P23229-4	ITGA6	Integrin alpha-6;Integrin alpha-6 heavy chain;Integrin alpha-6 light chain;Processed integrin alpha-6	AnHSGAVVLLK	5.637e-07	181.76	144.04	1	HexNAc	181.76	+	656.367	2	0.17868	SGAPRAnHSGAVV
15874	A0A1W2PQR6	SCARB2	Lysosome membrane protein 2	ANIQFGDnGTTISAVSNK	9.9566e-12	104.41	61.113	0.772	HexNAc	8.31	+	1020.5	2	1.1624	NIQFGDnGTTISA
15901	E9PEJ1	CD96	T-cell surface protein tactile	AnITWFIDGSFLHDEK	9.8172e-06	88.133	65.698	1	HexNAc	88.13	+	699.337	3	-0.12733	NVFPKAnITWFID
16049	P08581	MET	Hepatocyte growth factor receptor	AnLSGGVWK	0.0074893	119.34	73.954	1	HexNAc	119.34	+	567.793	2	0.2691	DCSSKAnLSGGVW
16107	P05362	ICAM1	Intercellular adhesion molecule 1	AnLTVVLLR	4.8308e-22	220.82	185.46	1	HexNAc	220.82	+	601.361	2	-0.14809	GGAPRAnLTVVLL
16141	O00754-2	MAN2B1	Lysosomal alpha-mannosidase;Lysosomal alpha-mannosidase A peptide;Lysosomal alpha-mannosidase B peptide;Lysosomal alpha-mannosidase C peptide;Lysosomal alpha-mannosidase D peptide;Lysosomal alpha-mannosidase E peptide	AnLTWSVK	0.0046728	155.53	55.746	1	HexNAc	155.53	+	1121.58	1	-0.36328	WELNKAnLTWSVK
16170	Q92542-2	NCSTN	Nicastrin	AnNSWFQSILR	4.8214e-09	147.4	105.83	0.994	HexNAc	21.86	+	769.884	2	0.25844	GFLIKAnNSWFQS
16319	P55268	LAMB2	Laminin subunit beta-2	AnTSALAVPSPVSNSASAR	1.7311e-30	182.02	148.13	0.928	HexNAc	11.13	+	1002.01	2	0.27888	EAERRAnTSALAV
16362	P06756-3	ITGAV	Integrin alpha-V;Integrin alpha-V heavy chain;Integrin alpha-V light chain	AnTTQPGIVE	0.0014524	115	41.053	1	HexNAc	115	+	616.804	2	-0.12259	VGAPKAnTTQPGI
17820	P26006	ITGA3	Integrin alpha-3;Integrin alpha-3 heavy chain;Integrin alpha-3 light chain	APVVTnVTVK	1.8575e-08	152.38	114.29	1	HexNAc	152.38	+	615.851	2	-0.49797	DAPVVTnVTVKAR
18812	O15230	LAMA5	Laminin subunit alpha-5	AQQLLAnSTALEEAMLQEQQR	4.3476e-16	112.5	94.485	1	HexNAc	112.5	+	1288.14	2	0.67257	AQQLLAnSTALEE
18821	P55268	LAMB2	Laminin subunit beta-2	AQQRAQAALDKAnASRGQVE	5.3176e-05	82.302	57.517	1	HexNAc	60.83	+	772.395	3	0.27171	AALDKAnASRGQV
18881	A0A140T9H4	MICB	MHC class I polypeptide-related sequence B	AQTLAMnVTNFWK	1.6943e-05	99.215	66.127	0.921	HexNAc	10.65	+	863.927	2	0.64021	AQTLAMnVTNFWK
19755	P43121	MCAM	Cell surface glycoprotein MUC18	ASGHPRPTISWNVnGTASE	0.00017815	85.457	64.6	0.928	HexNAc	11.12	+	1092.52	2	0.39073	TISWNVnGTASEQ
20412	Q8N8Z6-2	DCBLD1	Discoidin, CUB and LCCL domain-containing protein 1	ASSSWQSVnESGDQVHWSPGQAR	1.2044e-05	50.851	36.542	1	HexNAc	50.85	+	901.739	3	-1.1226	SSWQSVnESGDQV
20816	O75976	CPD	Carboxypeptidase D	ATDGRGILnATISVAE	0.00011422	116	67	1	HexNAc	116	+	895.96	2	1.0515	DGRGILnATISVA
21269	P11279	LAMP1	Lysosome-associated membrane glycoprotein 1	ATIQAYLSnSSFSRGE	0	304.8	240.58	1	HexNAc	304.8	+	967.461	2	0.26407	IQAYLSnSSFSRG
21340	C9JZF7	CHPF2	Chondroitin sulfate glucuronyltransferase	ATLSTLAVAVnR	0.00099405	99.161	81.725	1	HexNAc	99.16	+	709.896	2	4.3307	TLAVAVnRTVAHH
21409	F5H7J9	LRP6	Low-density lipoprotein receptor-related protein 6	ATNVInVTR	2.4031e-40	209.43	95.756	1	HexNAc	45.84	+	595.822	2	-2.5941	EATNVInVTRLDG
21674	Q13308-5	PTK7	Inactive tyrosine-protein kinase 7	ATVFAnGSLLLTQVRPR	1.3126e-31	200.39	179.94	1	HexNAc	200.39	+	682.716	3	0.77899	RATVFAnGSLLLT
22764	A0A3B3IRT8	SSR1	Translocon-associated protein subunit alpha	AVFnQTVTVIER	1.1998e-16	168.31	113.33	1	HexNAc	168.31	+	790.42	2	0.33755	FQDAVFnQTVTVI
22995	Q96AE7-2	TTC17	Tetratricopeptide repeat protein 17	AVGnSTFAIACLQR	1.9069e-20	148.32	106.6	1	HexNAc	148.32	+	855.928	2	-1.2027	YWRAVGnSTFAIA
23006	A0A2U3U034	ARSB	Arylsulfatase B	AVGnVTAALK	1.063e-08	140.61	36.917	1	HexNAc	140.61	+	573.822	2	0.80064	MDEAVGnVTAALK
23088	A0A7I2V5Z9	TGFB1	Transforming growth factor beta-1;Latency-associated peptide	AVLALYnSTR	9.7974e-07	130.56	74.307	1	HexNAc	130.56	+	655.851	2	1.2034	AVLALYnSTRDRV
23451	Q8NBJ4-2	GOLM1	Golgi membrane protein 1	AVLVNnITTGER	8.0254e-159	267.37	188.44	0.973	HexNAc	15.51	+	745.396	2	NA	KAVLVNnITTGER
24001	P34810-2	CD68	Macrosialin	AWGISVLNPnK	1.9565e-19	178.71	141.52	0.89	HexNAc	9.06	+	701.372	2	0.36586	ISVLNPnKTKVQG
24061	Q9Y5S1	TRPV2	Transient receptor potential cation channel subfamily V member 2	AWRPEAPTGPnATE	2.6922e-70	188.09	133.37	1	HexNAc	188.09	+	850.4	2	-0.014636	EAPTGPnATESVQ
24398	Q9UBV2	SEL1L	Protein sel-1 homolog 1	AYRYLQKAASMnHTKALE	4.782e-05	83.606	65.782	1	HexNAc	83.61	+	766.723	3	-0.18399	QKAASMnHTKALE
24482	H0YAE9	RNASET2	Ribonuclease T2	AYWPDVIHSFPnR	3.1065e-13	151.1	118.34	1	HexNAc	151.1	+	602.293	3	-0.25821	VIHSFPnRSRFWK
24541	Q8WWI5-3	SLC44A1	Choline transporter-like protein 1	CAPVnISCYAK	0.0016016	107.09	74.59	1	HexNAc	107.09	+	743.339	2	-0.5909	HRCAPVnISCYAK
24612	F8VV56	CD63	Tetraspanin;CD63 antigen	CCGAAnYTDWEK	4.4405e-09	177.1	157.48	1	HexNAc	177.1	+	839.33	2	-0.80506	KCCGAAnYTDWEK
24695	P11047	LAMC1	Laminin subunit gamma-1	CDQCEENYFYnR	2.2272e-78	257.2	239.72	1	HexNAc	39.31	+	950.859	2	-0.2244	EENYFYnRSWPGC
24746	X5D2U9	HLA-DRB4	HLA class II histocompatibility antigen, DR beta 4 chain	CECHFLnGTER	6.2121e-05	118.51	104.83	1	HexNAc	118.51	+	542.561	3	-0.85059	CECHFLnGTERVW
24822	C9JRQ8	TMEM67	Meckelin	CEPTFVnTSR	0.00037993	142.97	100.76	1	HexNAc	134.99	+	707.319	2	0.23502	CEPTFVnTSRSCA
24998	P43121	MCAM	Cell surface glycoprotein MUC18	CGLSQSQGnLSHVD	0.0025836	95.428	58.843	1	HexNAc	95.43	+	852.878	2	0.95221	LSQSQGnLSHVDW
25041	Q7LGC8	CHST3	Carbohydrate sulfotransferase 3	CGPLnVTLAAEACR	0.00094669	80.979	57.23	1	HexNAc	80.98	+	867.911	2	1.1563	RRCGPLnVTLAAE
25158	A0A7I2V348	ITGB1	Integrin beta;Integrin beta-1	CHEGnGTFECGACR	6.9006e-07	104.21	104.21	1	HexNAc	104.21	+	619.903	3	-0.65503	PKCHEGnGTFECG
25421	P08581	MET	Hepatocyte growth factor receptor	CLQHFYGPNHEHCFnR	0.00031346	63.436	55.985	0.994	HexNAc	21.89	+	773.665	3	-0.43102	NHEHCFnRTLLRN
25441	H0Y9G5	WFS1	Wolframin	CLYGEAYPACSPGnTSTAEEELCR	1.3115e-09	76.611	55.589	1	HexNAc	76.61	+	980.077	3	-0.34455	PACSPGnTSTAEE
25499	Q07954	LRP1	Prolow-density lipoprotein receptor-related protein 1;Low-density lipoprotein receptor-related protein 1 85 kDa subunit;Low-density lipoprotein receptor-related protein 1 515 kDa subunit;Low-density lipoprotein receptor-related protein 1 intracellular domain	CnASSQFLCSSGR	1.2469e-05	104.17	73.249	1	HexNAc	104.17	+	838.854	2	-0.081782	SQEHKCnASSQFL
25537	P18084	ITGB5	Integrin beta-5;Integrin beta	CnGSGTYVCGLCECSPGYLGTR	1.359e-15	109.03	77.318	1	HexNAc	109.03	+	1336.05	2	-0.44541	PNSARCnGSGTYV
25612	A0A1W2PQR6	SCARB2	Lysosome membrane protein 2	CNMInGTDGDSFHPLITK	7.414e-05	80.905	66.542	0.985	HexNAc	18.2	+	1112.01	2	0.90626	DKCNMInGTDGDS
25646	H3BM21	ITGB3	Integrin beta;Integrin beta-3	CNNGnGTFECGVCR	0.00018315	94.465	70	0.93	HexNAc	12.29	+	924.359	2	-0.331	HRCNNGnGTFECG
25672	Q96SA4	SERINC2	Serine incorporator 2	CNPHLPTQLGnE	0.0034189	81.338	44.146	0.968	HexNAc	14.84	+	791.862	2	-1.2859	LPTQLGnETVVAG
25826	A0A0G2JH76	hCG_1999928;PPT2	Lysosomal thioesterase PPT2	CPMAGISHTAWHSnR	8.9685e-08	119.48	95.841	1	HexNAc	119.48	+	482.719	4	-0.41164	HTAWHSnRTLYET
25922	P32004-3	L1CAM	Neural cell adhesion molecule L1	CQSnTSLLLR	1.819e-08	151.26	119.11	1	HexNAc	151.26	+	697.851	2	0.29703	HLECQSnTSLLLR
25950	Q92896	GLG1	Golgi apparatus protein 1	CRDIVGnLTE	3.8077e-43	167.11	78.082	1	HexNAc	167.11	+	690.327	2	0.42341	CRDIVGnLTELES
26103	A0A2U3U034	ARSB	Arylsulfatase B	CTLIDALnVTR	2.6264e-05	158.11	111.29	1	HexNAc	158.11	+	739.88	2	-5.0694	TLIDALnVTRCAL
26151	Q93063	EXT2	Exostosin-2	CTnLSEGVLSVR	4.1616e-25	211.25	183.23	1	HexNAc	211.25	+	769.38	2	-0.38802	VLDKCTnLSEGVL
26180	H0YNF6	TM2D3	TM2 domain-containing protein 3	CTnSTSCMTVSCPR	8.7957e-05	110.08	75.19	1	HexNAc	110.08	+	932.371	2	1.2017	TDYECTnSTSCMT
26187	A0A7I2YQ93	PLAT	Tissue-type plasminogen activator;Tissue-type plasminogen activator chain A;Tissue-type plasminogen activator chain B	CTSQHLLnR	1.5618e-95	272.94	233.09	1	HexNAc	272.94	+	666.322	2	0.96059	TSQHLLnRTVTDN
26266	P43121	MCAM	Cell surface glycoprotein MUC18	CVASVPSIPGLnR	1.2395e-23	181.98	135.09	1	HexNAc	181.98	+	786.906	2	NA	PSIPGLnRTQLVN
26299	P48960-3	ADGRE2;EMR2;CD97;ADGRE5	EGF-like module-containing mucin-like hormone receptor-like 2;CD97 antigen;CD97 antigen subunit alpha;CD97 antigen subunit beta	CVCSPGYEPVSGAKTFKnE	7.6232e-05	64.028	52.913	1	HexNAc	64.03	+	778.352	3	0.50705	GAKTFKnESENTC
26414	A0A0A0MTJ5	ROR1	Tyrosine-protein kinase transmembrane receptor;Tyrosine-protein kinase transmembrane receptor ROR1	CYnSTGVDYR	0.005626	103.34	82.927	1	HexNAc	103.34	+	719.301	2	0.50624	KNHKCYnSTGVDY
26942	P11717	IGF2R	Cation-independent mannose-6-phosphate receptor	DAGVGFPEYQEEDnSTYNFR	0.0033898	45.825	28.226	0.946	HexNAc	12.42	+	1271.04	2	0.60914	EYQEEDnSTYNFR
26977	Q08380	LGALS3BP	Galectin-3-binding protein	DAGVVCTnETR	2.2355e-86	264.28	202.32	1	HexNAc	264.28	+	712.82	2	0.039174	AGVVCTnETRSTH
27317	Q86WC4	OSTM1	Osteopetrosis-associated transmembrane protein 1	DAMnITR	0.0061989	152.37	70.823	1	HexNAc	152.37	+	512.242	2	0.41035	DVEDAMnITRKLW
27516	F5GZS6	SLC3A2	4F2 cell-surface antigen heavy chain	DASSFLAEWQnITK	3.7458e-13	168.1	147.97	1	HexNAc	168.1	+	906.936	2	0.037099	FLAEWQnITKGFS
28076	Q96BD0-2	SLCO4A1	Solute carrier organic anion transporter family member 4A1	DCSCIPQnLSSGFGHATAGK	2.4506e-07	77.053	68.006	1	HexNAc	77.05	+	770.676	3	-0.34256	CSCIPQnLSSGFG
28118	P18084	ITGB5	Integrin beta-5;Integrin beta	DCVECLLLHSGKPDnQTCHSLCR	1.4513e-08	71.927	57.52	1	HexNAc	71.93	+	751.336	4	0.017065	HSGKPDnQTCHSL
28176	K4DI83	TMEM8A	Transmembrane protein 8A	DCVSnGSLGCPVR	8.4553e-13	168.31	139.58	1	HexNAc	168.31	+	812.359	2	-0.46373	LRDCVSnGSLGCP
28218	Q13308-5	PTK7	Inactive tyrosine-protein kinase 7	DDAGnYTCIASNGPQGQIR	3.8884e-28	164.13	134.79	0.989	HexNAc	19.4	+	1120.5	2	0.19591	TRDDAGnYTCIAS
28776	A0A3B3IS67	TFPI2	Tissue factor pathway inhibitor 2	DEGLCSAnVTR	8.5696e-05	128.31	106.32	1	HexNAc	128.31	+	712.82	2	0.083975	EGLCSAnVTRYYF
28813	P04843	RPN1	Dolichyl-diphosphooligosaccharide--protein glycosyltransferase subunit 1	DEIGnVSTSHLLILDDSVEMEIRPR	3.4401e-68	208.39	184.16	1	HexNAc	208.39	+	761.133	4	0.43828	YRDEIGnVSTSHL
29677	Q9H6X2-5	ANTXR1	Anthrax toxin receptor 1	DFnETQLAR	7.857e-07	196.48	154.15	1	HexNAc	196.48	+	648.807	2	-0.74347	VGVKDFnETQLAR
29776	Q13444-13	ADAM15	Disintegrin and metalloproteinase domain-containing protein 15	DFQHLLnR	0.0024935	112.83	64.99	1	HexNAc	112.83	+	415.879	3	-0.15992	DFQHLLnRTLEVA
29807	E9PI87	HTATIP2	Oxidoreductase HTATIP2	DFRMQnKSVFILGASGE	0.00075404	52.541	30.926	1	HexNAc	52.54	+	701.346	3	0.26876	EDFRMQnKSVFIL
30076	Q14627	IL13RA2	Interleukin-13 receptor subunit alpha-2	DFYICVnGSSENKPIR	2.1907e-24	185.55	172.38	0.913	HexNAc	10.22	+	701.333	3	2.7696	DFYICVnGSSENK
30540	P43251-4	BTD	Biotinidase	DGIHGFnFTR	0.00029112	119.39	76.668	1	HexNAc	119.39	+	683.823	2	-1.1201	DGIHGFnFTRTSI
31157	P32004-3	L1CAM	Neural cell adhesion molecule L1	DGRLVIHSLDYSDQGnYSCVASTE	1.7142e-09	120.64	108.56	1	HexNAc	120.64	+	963.766	3	-0.94513	DYSDQGnYSCVAS
31211	K7ELL7	PRKCSH	Glucosidase 2 subunit beta	DGSDEPGTAACPnGSFHCTNTGYKPLYIPSNR	6.7585e-18	73.492	59.439	0.797	HexNAc	8.96	+	922.409	4	-1.3415	GTAACPnGSFHCT
31257	Q07954	LRP1	Prolow-density lipoprotein receptor-related protein 1;Low-density lipoprotein receptor-related protein 1 85 kDa subunit;Low-density lipoprotein receptor-related protein 1 515 kDa subunit;Low-density lipoprotein receptor-related protein 1 intracellular domain	DGTCIGnSSR	0.00024241	154.67	98.834	1	HexNAc	154.67	+	635.272	2	0.12814	DGTCIGnSSRCNQ
31436	G5E994	GPR107	Protein GPR107	DGYMVVnVSSLSLNEPEDK	3.9105e-05	78.486	53.144	0.962	HexNAc	13.98	+	1150.04	2	-1.2715	DGYMVVnVSSLSL
31692	P18850	ATF6	Cyclic AMP-dependent transcription factor ATF-6 alpha;Processed cyclic AMP-dependent transcription factor ATF-6 alpha	DHLLLPATTHnK	1.9192e-08	143.93	120.88	1	HexNAc	143.93	+	521.611	3	0.65339	LPATTHnKTTRPK
31771	A0A0G2JH76	hCG_1999928;PPT2;PPT2-EGFL8	Lysosomal thioesterase PPT2	DHPnATVWR	3.2526e-23	190.57	112.91	1	HexNAc	190.57	+	649.81	2	NA	GERDHPnATVWRK
32602	G3XAI2	LAMB1	Laminin subunit beta-1	DILLKTnATKE	2.5298e-55	177.42	127.14	1	HexNAc	177.42	+	724.896	2	-0.39646	DILLKTnATKEKM
32765	H0Y7Z9	PTPRF	Receptor-type tyrosine-protein phosphatase F	DINSQQELQnITTDTR	9.5217e-36	208.43	167.96	1	HexNAc	38.51	+	1040	2	0.23891	SQQELQnITTDTR
33190	P00533	EGFR	Epidermal growth factor receptor	DIVSSDFLSnMSMDFQNHLGSCQK	1.2953e-12	86.211	73.154	0.953	HexNAc	13.1	+	988.433	3	-0.11919	SSDFLSnMSMDFQ
33244	A0A2R8Y484	CD47	Leukocyte surface antigen CD47	DIYTFDGALnK	5.4677e-05	140.63	111.34	1	HexNAc	140.63	+	730.351	2	-0.35905	TFDGALnKSTVPT
33668	A0A669KBF5	TMEM30A	Cell cycle control protein 50A	DKPIAPCGAIANSMFnDTLE	0.00036131	53.773	39.086	0.955	HexNAc	13.24	+	1184.05	2	-0.1469	IANSMFnDTLELF
33929	E9PJT6	SLC43A3	Solute carrier family 43 member 3	DLCGPDAGPIGnATGQADCK	3.5561e-37	152.9	152.9	1	HexNAc	152.9	+	1110.48	2	-0.04618	DAGPIGnATGQAD
33984	E9PNM4	SLC43A3	Solute carrier family 43 member 3	DLCGPDAGPIGnATGQAGR	9.1161e-30	177.12	143.81	1	HexNAc	177.12	+	1015.47	2	-2.0076	DAGPIGnATGQAG
34512	Q9H9S5	FKRP	Fukutin-related protein	DLFnLSAPLAR	4.9513e-05	143.31	98.148	1	HexNAc	143.31	+	710.378	2	2.1128	RARDLFnLSAPLA
34646	P38435-2	GGCX	Vitamin K-dependent gamma-carboxylase	DLGnTSIQLLQGE	0.00038692	110.8	71.8	1	HexNAc	110.8	+	795.896	2	-0.11373	VSEDLGnTSIQLL
34680	A0A0G2JNZ5	GBA	Glucosylceramidase	DLGPTLAnSTHHNVR	1.1138e-24	186.75	150.45	0.919	HexNAc	10.53	+	612.306	3	0.35898	LGPTLAnSTHHNV
35383	G3V4E4	LGMN	Legumain	DLnETIHYMYK	0.0099923	80.17	47.961	1	HexNAc	80.17	+	815.377	2	-2.1527	LHVKDLnETIHYM
35720	P32004-3	L1CAM	Neural cell adhesion molecule L1	DLQAnDTGR	2.5586e-15	214.26	146.05	1	HexNAc	214.26	+	596.776	2	0.092199	IRDLQAnDTGRYF
36244	P25942	CD40	Tumor necrosis factor receptor superfamily member 5	DLVVQQAGTnK	1.5231e-05	167.71	110.36	1	HexNAc	167.71	+	688.357	2	-0.2083	VQQAGTnKTDVVC
36270	Q6P4Q7	CNNM4	Metal transporter CNNM4	DLVVQQLVnVSR	9.8272e-06	129.04	74.769	1	HexNAc	129.04	+	786.933	2	2.768	VVQQLVnVSRGNT
36427	Q92542-2	NCSTN	Nicastrin	DLYEYSWVQGPLHSnETDR	2.5162e-21	134.62	121.94	1	HexNAc	134.62	+	838.047	3	-0.078039	QGPLHSnETDRLP
36821	Q8TCT8	SPPL2A	Signal peptide peptidase-like 2A	DMnQTLGDnITVK	0.00014874	90.561	54.909	1	HexNAc	90.56	+	927.935	2	-0.22673	KDFRDMnQTLGDN
36821	Q8TCT8	SPPL2A	Signal peptide peptidase-like 2A	DMnQTLGDnITVK	0.00014874	90.561	54.909	1	HexNAc	90.56	+	927.935	2	-0.22673	NQTLGDnITVKMY
36866	J3KMZ9	LDLR	Low-density lipoprotein receptor	DMSDEVGCVnVTLCEGPNK	6.479e-28	152.4	140.23	0.997	HexNAc	25.1	+	1164	2	-0.38175	DEVGCVnVTLCEG
36922	P13674-3	P4HA1	Prolyl 4-hydroxylase subunit alpha-1	DMSDGFISnLTIQR	5.0331e-226	320.62	286.68	1	HexNAc	320.62	+	900.428	2	-0.10495	SDGFISnLTIQRQ
37004	J3KMZ9	LDLR	Low-density lipoprotein receptor	DMVLFHnLTQPRGVNWCE	0.0029103	40.085	31.084	0.814	HexNAc	6.41	+	807.044	3	-1.085	DMVLFHnLTQPRG
37063	Q07954	LRP1	Prolow-density lipoprotein receptor-related protein 1;Low-density lipoprotein receptor-related protein 1 85 kDa subunit;Low-density lipoprotein receptor-related protein 1 515 kDa subunit;Low-density lipoprotein receptor-related protein 1 intracellular domain	DnATDSVPLR	0.00041054	142.04	99.649	1	HexNAc	142.04	+	645.812	2	-0.022189	KRGSKDnATDSVP
37154	O15230	LAMA5	Laminin subunit alpha-5	DnATLQATLHAAR	8.3635e-14	175.21	139.95	1	HexNAc	175.21	+	792.902	2	0.93953	QELSRDnATLQAT
37350	H7C3C4	SLC4A7	Anion exchange protein;Sodium bicarbonate cotransporter 3	DnITAHNISWR	0.00097224	81.676	58.532	0.921	HexNAc	10.65	+	510.583	3	-0.60421	AQWKKDnITAHNI
37472	Q9NYU1	UGGT2	UDP-glucose:glycoprotein glucosyltransferase 2	DnLTAFQK	0.0029152	120.22	76.762	1	HexNAc	120.22	+	570.283	2	2.9084	YSDLRDnLTAFQK
37822	O00468-6	AGRN	Agrin;Agrin N-terminal 110 kDa subunit;Agrin C-terminal 110 kDa subunit;Agrin C-terminal 90 kDa fragment;Agrin C-terminal 22 kDa fragment	DPCSnVTCSFGSTCAR	1.5581e-41	214.04	201.17	1	dHexHexNAc	214.04	+	1084.43	2	1.0374	SRDPCSnVTCSFG
38071	P15529-15	CD46	Membrane cofactor protein	DPLNGQAVPAnGTYE	3.1182e-05	112.13	78.717	0.897	HexNAc	9.4	+	874.902	2	-0.89082	GQAVPAnGTYEFG
38302	Q9C0C4	SEMA4C	Semaphorin-4C	DPYCAWSVnTSR	0.00052949	103.08	70.333	1	HexNAc	103.08	+	829.859	2	1.5581	YCAWSVnTSRCVA
38586	P55290-5	CDH13	Cadherin-13	DQSILnLTFSDCKGNDKLRYE	0.00011607	62.589	47.274	0.92	HexNAc	10.63	+	907.101	3	-0.91764	EDQSILnLTFSDC
38615	Q9HBA0-6	TRPV4	Transient receptor potential cation channel subfamily V member 4	DQTnCTVPTYPSCR	9.9531e-22	159.94	122.38	1	HexNAc	159.94	+	951.404	2	-0.67107	CNEDQTnCTVPTY
38755	F5GZS6	SLC3A2	4F2 cell-surface antigen heavy chain	DRLLIAGTnSSD	6.1531e-13	155.66	71.88	1	HexNAc	155.66	+	732.862	2	-0.41339	LLIAGTnSSDLQQ
38943	Q9NS15-2	LTBP3	Latent-transforming growth factor beta-binding protein 3	DSCQQGSnMTLIGENGHSTDTLTGSGFR	8.6736e-41	123.35	110.67	1	HexNAc	35.98	+	1058.46	3	-0.10303	SCQQGSnMTLIGE
39003	Q92791	LEPREL4	Synaptonemal complex protein SC65	DSEAFCHAnCSGPAPAAKPDPDGGR	3.7316e-26	116.28	108.57	1	HexNAc	116.28	+	929.729	3	0.077791	EAFCHAnCSGPAP
39128	O00754-2	MAN2B1	Lysosomal alpha-mannosidase;Lysosomal alpha-mannosidase A peptide;Lysosomal alpha-mannosidase B peptide;Lysosomal alpha-mannosidase C peptide;Lysosomal alpha-mannosidase D peptide;Lysosomal alpha-mannosidase E peptide	DSGRnLSAPVTLNLRD	9.6364e-05	114.43	86.201	0.955	HexNAc	13.3	+	965.995	2	0.71234	GEDSGRnLSAPVT
39539	J3KPA2	TM2D1	TM2 domain-containing protein 1	DSSGnETHFTGNEVGFFKPISCR	8.1975e-13	91.128	71.406	0.804	HexNAc	6.13	+	930.421	3	-0.40253	CKDSSGnETHFTG
39759	A0A1W2PQR6	SCARB2	Lysosome membrane protein 2	DSYLnFTK	1.101e-12	179.95	138.52	1	HexNAc	179.95	+	595.782	2	0.48581	GEDSYLnFTKIVE
39777	F5GXJ9	ALCAM	CD166 antigen	DSYPDGnITWYR	8.5689e-24	179.93	116.12	1	HexNAc	179.93	+	845.373	2	-0.37108	DSYPDGnITWYRN
39897	J3KSI6	DSG2	Desmoglein-2	DTGELnVTSILDR	2.5019e-08	119.17	73.911	1	HexNAc	119.17	+	818.407	2	3.1421	KDTGELnVTSILD
39948	H3BM21	ITGB3	Integrin beta;Integrin beta-3	DTGKDAVnCTYK	0.0052308	62.469	45.892	1	HexNAc	62.47	+	525.572	3	-0.30252	TGKDAVnCTYKNE
40229	P23284	PPIB	Peptidyl-prolyl cis-trans isomerase B	DTnGSQFFITTVK	2.9197e-12	145.43	118.83	1	HexNAc	145.43	+	830.907	2	1.4284	NAGKDTnGSQFFI
40775	G3V1E1	SMPD1	Sphingomyelin phosphodiesterase	DVFGWGnLTCPICK	0.0024465	83.869	52.733	1	HexNAc	83.87	+	935.429	2	-0.87871	DVFGWGnLTCPIC
40928	A0A140T9B8	MICA	MHC class I polypeptide-related sequence A	DVLGnKTWDRE	3.0229e-85	191.53	130.37	1	HexNAc	191.53	+	768.37	2	0.1942	AEDVLGnKTWDRE
41028	C9J5X1	IGF1R	Tyrosine-protein kinase receptor;Insulin-like growth factor 1 receptor;Insulin-like growth factor 1 receptor alpha chain;Insulin-like growth factor 1 receptor beta chain	DVMQVAnTTMSSR	7.7005e-62	244.44	206.89	1	HexNAc	244.44	+	821.874	2	0.28865	DVMQVAnTTMSSR
41202	A0A7I2V466	CTSC	Dipeptidyl peptidase 1;Dipeptidyl peptidase 1 exclusion domain chain;Dipeptidyl peptidase 1 heavy chain;Dipeptidyl peptidase 1 light chain	DVnCSVMGPQEK	2.1727e-51	209.25	159.71	1	HexNAc	209.25	+	783.842	2	NA	GSQRDVnCSVMGP
41305	P78357	CNTNAP1	Contactin-associated protein 1	DVnFTLDGYVQR	1.1267e-07	148.62	119.29	1	HexNAc	148.62	+	815.391	2	-0.82824	RFGRDVnFTLDGY
41360	E9PFD9	SEMA4D	Semaphorin-4D	DVnYTQIVVDR	4.1174e-05	131.36	99.761	1	HexNAc	131.36	+	762.881	2	3.0243	LIKKDVnYTQIVV
41649	A0A087X0T8	CADM1	Cell adhesion molecule 1	DVTVIEGEVATISCQVnK	0.00024846	85.619	65.781	1	HexNAc	85.62	+	1083.04	2	-0.27761	TISCQVnKSDDSV
42214	Q8IWU5-2	SULF2	Extracellular sulfatase Sulf-2	DYLTDLITnDSVSFFR	1.7352e-19	156.17	132.95	1	HexNAc	156.17	+	1055	2	1.4238	LTDLITnDSVSFF
42339	O15118	NPC1	Niemann-Pick C1 protein	DYVDPVTnQTKTNVKE	0.002371	57.802	28.412	0.942	HexNAc	12.08	+	1027.5	2	0.46069	YVDPVTnQTKTNV
42399	O96005-3	CLPTM1	Cleft lip and palate transmembrane protein 1	DYYPInESLASLPLR	8.863e-50	225.85	200.23	1	HexNAc	225.85	+	977.494	2	0.36334	KDYYPInESLASL
42715	Q92545	TMEM131	Transmembrane protein 131	EADnHTAFIR	9.4832e-05	125.82	88.638	1	HexNAc	125.82	+	459.553	3	-0.073338	SSREADnHTAFIR
43045	O15031	PLXNB2	Plexin-B2	EAESLQPMTVVGTDYVFHnDTK	1.8574e-07	74.13	59.769	1	HexNAc	74.13	+	895.418	3	0.50967	TDYVFHnDTKVVF
43398	P20645	M6PR	Cation-dependent mannose-6-phosphate receptor	EAGnHTSGAGLVQINK	7.9686e-111	265.1	227.37	1	HexNAc	55.67	+	899.95	2	0.26646	VCREAGnHTSGAG
43446	P20645	M6PR	Cation-dependent mannose-6-phosphate receptor	EAGNHTSGAGLVQInK	1.1521e-12	130.95	102.57	1	dHexHexNAc	85.49	+	648.988	3	-0.52692	AGLVQInKSNGKE
43497	A0A087X0A8	COL12A1	Collagen alpha-1(XII) chain	EAGnITTDGYEILGK	0.0037976	61.375	28.769	1	HexNAc	61.38	+	892.433	2	0.58707	DIKEAGnITTDGY
43690	E7ETU9	PLOD2	Procollagen-lysine,2-oxoglutarate 5-dioxygenase 2	EAInITLDHK	0.0001776	161.99	133.03	1	HexNAc	161.99	+	678.854	2	0.46896	LKREAInITLDHK
44292	Q9UBV2	SEL1L	Protein sel-1 homolog 1	EASIVGEnETYPR	5.879e-73	249.82	200.34	1	HexNAc	249.82	+	834.392	2	0.90044	ASIVGEnETYPRA
44327	A0A087WYX9	COL5A2	Collagen alpha-2(V) chain	EASQnITYICK	4.7288e-05	134.38	90.082	1	HexNAc	134.38	+	765.361	2	-0.60912	SKEASQnITYICK
45495	O75326-2	SEMA7A	Semaphorin-7A	EDNPDKNPEAPLnVSR	5.4799e-20	164.46	141.32	1	HexNAc	61.85	+	666.652	3	1.8202	NPEAPLnVSRVAQ
45868	Q92791	LEPREL4;P3H4	Synaptonemal complex protein SC65	EEAMLYHnQTAELR	9.7562e-50	232.37	206.25	1	HexNAc	232.37	+	954.444	2	0.99781	EAMLYHnQTAELR
47194	H0Y7C8	TOR1B	Torsin-1B	EERPLnASALK	1.9837e-14	207.97	139.43	1	HexNAc	207.97	+	715.878	2	0.089834	REERPLnASALKL
47337	Q9UIQ6-3	LNPEP	Leucyl-cystinyl aminopeptidase;Leucyl-cystinyl aminopeptidase, pregnancy serum form	EETLLYDSnTSSMADR	1.0784e-82	244.56	217.9	1	HexNAc	244.56	+	1017.94	2	-0.081231	TLLYDSnTSSMAD
48082	P00533	EGFR	Epidermal growth factor receptor;Receptor protein-tyrosine kinase	EFVENSECIQCHPECLPQAMnITCTGR	2.774e-11	68.326	59.359	0.995	HexNAc	23.4	+	1161.83	3	-1.5867	CLPQAMnITCTGR
48368	Q5JWQ4	NRP1	Neuropilin-1	EGFSAnYSVLQSSVSEDFK	6.814e-05	72.175	55.45	1	HexNAc	72.17	+	1149.03	2	-1.1317	KEGFSAnYSVLQS
48474	P55058	PLTP	Phospholipid transfer protein	EGHFYYnISEVK	0.00033634	111.94	85.047	1	HexNAc	111.94	+	844.894	2	-0.6543	EGHFYYnISEVKV
49334	Q8TEM1	NUP210	Nuclear pore membrane glycoprotein 210	EGSGYFFLnTSTADVVK	0.00025474	73.881	38.144	1	HexNAc	73.88	+	1019.49	2	-1.8103	SGYFFLnTSTADV
49679	U3KQ91	ADCY3	Adenylate cyclase type 3	EHDLPMVALEQMQGFNPGLnGTDR	8.5951e-06	50.891	43.497	0.889	HexNAc	9.04	+	958.113	3	-2.0391	GFNPGLnGTDRLP
50693	H0YMQ9	SLC12A6	Solute carrier family 12 member 6	EINnMTVPSK	0.0060127	100.76	47.004	0.962	HexNAc	14.01	+	668.327	2	-0.92881	KTKEINnMTVPSK
50701	P23229-4	ITGA6	Integrin alpha-6;Integrin alpha-6 heavy chain;Integrin alpha-6 light chain;Processed integrin alpha-6	EINSLnLTESHNSR	5.4804e-22	198.81	154.38	0.967	HexNAc	14.85	+	908.937	2	0.5348	KEINSLnLTESHN
52083	P26006	ITGA3	Integrin alpha-3;Integrin alpha-3 heavy chain;Integrin alpha-3 light chain	ELAVPDGYTnR	1.7375e-08	184.1	146.01	1	HexNAc	184.1	+	719.346	2	0.095545	VPDGYTnRTGAVY
52278	Q9P2B2	PTGFRN	Prostaglandin F2 receptor negative regulator	ELDLTCnITTDR	5.432e-09	175.74	83.783	1	HexNAc	175.74	+	827.385	2	0.33253	ELDLTCnITTDRA
52860	O60512	B4GALT3	Beta-1,4-galactosyltransferase 3;N-acetyllactosamine synthase;Beta-N-acetylglucosaminylglycopeptide beta-1,4-galactosyltransferase;Beta-N-acetylglucosaminyl-glycolipid beta-1,4-galactosyltransferase	ELGPLYTnITADIGTDPR	7.7027e-05	80.638	51.833	1	HexNAc	80.64	+	1075.04	2	0.17644	LGPLYTnITADIG
52923	Q8IV08	PLD3	Phospholipase D3	ELGVVMYnCSCLAR	1.9526e-21	193.98	146.99	1	HexNAc	193.98	+	937.926	2	0.078896	LGVVMYnCSCLAR
53092	P08238	HSP90B1;HSP90AB1	Endoplasmin;Heat shock protein HSP 90-beta	ELISnASDALDK	2.2602e-07	137.95	92.821	1	HexNAc	137.95	+	739.865	2	0.42906	LRELISnASDALD
53277	Q86WC4	OSTM1	Osteopetrosis-associated transmembrane protein 1	ELLLDFAnSSAELTGCLVR	1.1387e-28	171.78	136.05	1	HexNAc	171.78	+	1156.08	2	-0.18743	LLLDFAnSSAELT
53286	Q8N8Z6-2	DCBLD1	Discoidin, CUB and LCCL domain-containing protein 1	ELLLnTSEVTVR	0.0064694	79.466	22.515	1	HexNAc	79.47	+	788.925	2	1.1021	PKELLLnTSEVTV
53960	P29323-2	EPHB2	Ephrin type-B receptor 2	ELSEYnATAIK	0.0034139	81.239	27.642	1	HexNAc	81.24	+	721.356	2	0.58876	KELSEYnATAIKS
54629	K7EKL3	GRN	Granulins;Acrogranin;Paragranulin;Granulin-1;Granulin-2;Granulin-3;Granulin-4;Granulin-5;Granulin-6;Granulin-7	EnATTDLLTK	0.00015381	165.07	111.32	1	HexNAc	165.07	+	654.83	2	0.71304	KCLSKEnATTDLL
54669	X6RK76	ITPRIP	Inositol 1,4,5-trisphosphate receptor-interacting protein	EnATVPENEEEIIR	2.3783e-14	177.91	148.84	0.984	HexNAc	17.84	+	923.439	2	-0.15613	LLFPREnATVPEN
54811	Q9UIW2	PLXNA1	Plexin-A1	ENGCLVYnDTTMVCR	2.0405e-49	224.33	195.75	0.999	HexNAc	31.68	+	1017.93	2	0.88212	NGCLVYnDTTMVC
54910	Q9Y4L1	HYOU1	Hypoxia up-regulated protein 1	EnGTDTVQEEEESPAEGSK	1.0682e-29	176.08	155.3	1	HexNAc	176.08	+	1119.97	2	0.4779	TPDAKEnGTDTVQ
54959	Q8NBN3	TMEM87A	Transmembrane protein 87A	EnGTnLTFIGDK	0.0028528	65.172	21.988	1	HexNAc	65.17	+	857.905	2	-0.49243	AKENGTnLTFIGD
54968	Q8NBN3	TMEM87A	Transmembrane protein 87A	EnGTNLTFIGDK	0.001868	82.171	43.869	0.956	HexNAc	13.34	+	756.365	2	-0.55434	KQEAKEnGTNLTF
55090	P43121	MCAM	Cell surface glycoprotein MUC18	ENMVLnLSCEASGHPR	6.3157e-83	248.19	214.5	1	HexNAc	33.61	+	1008.96	2	0.83601	KENMVLnLSCEAS
55250	K7EL34	PIGN	GPI ethanolamine phosphate transferase 1	ENPVEFDSLFnESK	0.008381	72.455	49.079	0.999	HexNAc	28.55	+	929.423	2	-0.77212	EFDSLFnESKYTW
55349	P11279	LAMP1	Lysosome-associated membrane glycoprotein 1	EnTSDPSLVIAFGR	1.1006e-17	190.57	154.24	1	HexNAc	190.57	+	854.923	2	1.0488	SSCGKEnTSDPSL
55398	A0A7I2V4D7	NOMO1;NOMO3;NOMO2	Nodal modulator 2;Nodal modulator 1;Nodal modulator 3	ENVGIYnLSK	0.00086217	123.26	97.634	0.997	HexNAc	25.07	+	670.341	2	0.15268	ENVGIYnLSKGVN
55630	Q08380	LGALS3BP	Galectin-3-binding protein	EPGSnVTMSVDAECVPMVR	5.1248e-28	159.08	133.44	1	HexNAc	159.08	+	1141.01	2	-0.707	WKEPGSnVTMSVD
56138	Q02809	PLOD1	Procollagen-lysine,2-oxoglutarate 5-dioxygenase 1	EQInITLDHR	2.453e-58	248.05	204.15	1	HexNAc	248.05	+	721.368	2	-0.043006	EKREQInITLDHR
56358	X6RI56	TMEM63A	CSC1-like protein 1	EQLGLGDRPnDSYCYNSAK	0.0043788	43.598	31.107	0.854	HexNAc	7.68	+	797.357	3	-0.33873	GLGDRPnDSYCYN
56408	J3QKU0	PGAP3	Post-GPI attachment to proteins factor 3	EQnCSGGALNHFR	0.0015225	70.806	49.175	0.915	HexNAc	10.32	+	564.918	3	0.41406	LQCEEQnCSGGAL
56608	P78536-2	ADAM17	Disintegrin and metalloproteinase domain-containing protein 17	EQQLESCACnETDNSCK	0.0019882	60.161	47.394	0.962	HexNAc	14.01	+	1138.44	2	0.71183	LESCACnETDNSC
56884	O60568	PLOD3	Procollagen-lysine,2-oxoglutarate 5-dioxygenase 3	EQYIHEnYSR	1.0674e-19	215.93	198.46	1	HexNAc	215.93	+	771.347	2	-0.057796	EQYIHEnYSRALE
56913	A0A494BZU0	IL6ST	Interleukin-6 receptor subunit beta	EQYTIInR	6.8365e-05	163.66	109.32	1	HexNAc	163.66	+	620.314	2	0.28239	EQYTIInRTASSV
56972	Q14563	SEMA3A	Semaphorin-3A	ERIIYGVEnSSTFLE	0.0019906	76.165	47.532	1	HexNAc	76.16	+	980.481	2	2.2558	IIYGVEnSSTFLE
57007	H0Y997	TXNDC15	Thioredoxin domain-containing protein 15	ERnITGLE	0.00021255	106.62	47.551	1	HexNAc	106.62	+	567.785	2	-2.513	VNCEERnITGLEN
57023	Q15758	SLC1A5	Neutral amino acid transporter B(0);Amino acid transporter	ERnITGTRVKVPVGQE	0.0003524	76.78	56.13	1	HexNAc	76.78	+	662.692	3	-0.30996	TTYEERnITGTRV
57457	M0R122	EMP3	Epithelial membrane protein 3	ESLNLWYDCTWNnDTK	1.435e-19	160.8	135.51	0.801	HexNAc	6.86	+	1131.49	2	-0.48115	YDCTWNnDTKTWA
57825	Q9NY97-2	B3GNT2	N-acetyllactosaminide beta-1,3-N-acetylglucosaminyltransferase 2	ESWGQESNAGnQTVVR	0.00017781	84.874	58.756	0.982	HexNAc	17.27	+	982.951	2	-0.28341	QESNAGnQTVVRV
58184	A0A494BZU0	IL6ST	Interleukin-6 receptor subunit beta	ETHLETnFTLK	0.00022668	121.69	83.88	1	HexNAc	121.69	+	768.383	2	0.71964	ETHLETnFTLKSE
58482	H7C0Q8	CLCN2	Chloride channel protein 2	ETLVTLFDnR	1.3083e-05	178.95	139.99	1	HexNAc	178.95	+	705.859	2	1.5233	LVTLFDnRTWVRQ
58756	Q9UN70-2	PCDHGC3	Protocadherin gamma-C3	ETVPEYnLSITAR	1.6347e-09	133.48	105.12	1	HexNAc	133.48	+	848.425	2	0.53611	ETVPEYnLSITAR
59288	H7BXJ2	UNC5D	Netrin receptor UNC5D	EVFInVTR	0.0080833	97.472	16.766	1	HexNAc	97.47	+	590.814	2	-0.36005	VREVFInVTRQQV
59577	Q6PKC3-2	TXNDC11	Thioredoxin domain-containing protein 11	EVLnYTAENICK	3.9306e-07	134.68	99.984	0.922	HexNAc	10.73	+	828.893	2	0.3504	FPREVLnYTAENI
59697	J3KMY5	NPC2	Epididymal secretory protein E1	EVnVSPCPTQPCQLSK	0.00069239	73.346	42.457	1	HexNAc	73.35	+	1023.98	2	0.69414	GVIKEVnVSPCPT
59794	A0A669KBE7	ADAMTSL4	ADAMTS-like protein 4	EVQCLSTnQTLSTR	1.8307e-07	121.99	89.768	1	HexNAc	121.99	+	920.441	2	-0.51248	VQCLSTnQTLSTR
60447	B4DKB2	ECE1	Endothelin-converting enzyme 1	EYLEQISTLInTTDR	6.2999e-24	187.75	153.96	1	HexNAc	187.75	+	999.997	2	0.43869	QISTLInTTDRCL
61011	A0A0A0MTC7	LAMA4	Laminin subunit alpha-4	FALnTTDRIYD	9.4569e-05	107.39	75.997	1	HexNAc	107.39	+	766.367	2	0.29592	TAEFALnTTDRIY
61036	O75976	CPD	Carboxypeptidase D	FANEYPnITR	1.4856e-71	256.7	170.89	1	HexNAc	63.75	+	714.344	2	-0.37105	FANEYPnITRLYS
61272	P13612	ITGA4	Integrin alpha-4	FCAHEnCSADLQVSAK	1.4506e-11	116.09	97.257	1	HexNAc	116.09	+	680.631	3	-0.067467	RFCAHEnCSADLQ
61570	A0A3B3ISH2	CACHD1	VWFA and cache domain-containing protein 1	FDGNFNTnVSR	0.0018302	96.866	60.309	0.789	HexNAc	6.01	+	737.334	2	1.1535	DGNFNTnVSRTIS
62152	P09486	SPARC	SPARC	FEKVCSNDnKTFD	0.0097287	57.203	37.544	0.892	HexNAc	9.18	+	903.896	2	0.13851	KVCSNDnKTFDSS
62540	P08582	MFI2	Melanotransferrin	FFnASCVPVNNPK	0.0045881	86.898	57.058	0.941	HexNAc	15.01	+	848.904	2	0.051996	AVSEFFnASCVPV
62549	B4DKB2	ECE1	Endothelin-converting enzyme 1	FFnFSWR	0.0061333	166.33	131.52	1	HexNAc	166.33	+	603.783	2	-0.76281	NAMRFFnFSWRVT
62646	P32004-3	L1CAM	Neural cell adhesion molecule L1	FFPYAnGTLGIR	2.4539e-78	256.7	184.8	1	HexNAc	256.7	+	779.899	2	0.55853	RFFPYAnGTLGIR
63060	P14679	TYR	Tyrosinase	FGFWGPnCTER	3.5052e-27	219.43	185.05	1	HexNAc	219.43	+	787.341	2	0.27967	FGFWGPnCTERRL
63311	Q8IXL6	FAM20C	Extracellular serine/threonine protein kinase FAM20C	FGnETFIIHLDNGR	0.00021484	71.692	44.722	0.873	HexNAc	8.35	+	612.636	3	0.77214	TFEKFGnETFIIH
63469	Q9HCU4	CELSR2	Cadherin EGF LAG seven-pass G-type receptor 2	FGSVLGnYSCAAQGTQGGSK	7.2228e-11	100.54	81.917	1	HexNAc	100.54	+	1096.5	2	1.2418	FGSVLGnYSCAAQ
63513	Q07954	LRP1	Prolow-density lipoprotein receptor-related protein 1;Low-density lipoprotein receptor-related protein 1 85 kDa subunit;Low-density lipoprotein receptor-related protein 1 515 kDa subunit;Low-density lipoprotein receptor-related protein 1 intracellular domain	FGTCSQLCnNTK	0.0028	89.029	65.065	0.968	dHexHexNAc	14.86	+	889.882	2	0.27682	TCSQLCnNTKGGH
63842	Q99523	SORT1	Sortilin	FGYYRPEnD	4.6617e-05	108.98	68.535	1	HexNAc	108.98	+	682.294	2	0.091613	GYYRPEnDSKCVE
63947	Q96S16-2	JMJD8	JmjC domain-containing protein 8	FHPnKTTLAWLRD	0.00057387	86.291	67.836	1	HexNAc	86.29	+	601.313	3	0.50046	TPEFHPnKTTLAW
64278	Q8N766-4	EMC1	ER membrane protein complex subunit 1	FINYnQTVSR	2.1088e-258	300.95	206.59	1	HexNAc	48.26	+	722.857	2	NA	ERFINYnQTVSRM
64448	Q96GX1-2	TCTN2	Tectonic-2	FITNTETPLNnGSTPR	0.0027254	61.265	35.147	0.769	HexNAc	5.29	+	982.982	2	-0.21966	TETPLNnGSTPRI
64939	Q02809	PLOD1	Procollagen-lysine,2-oxoglutarate 5-dioxygenase 1	FLGSGGFIGYAPnLSK	1.1053e-08	104.73	78.667	1	HexNAc	104.73	+	915.967	2	2.7173	FIGYAPnLSKLVA
65216	E9PIA8	PPT1	Palmitoyl-protein thioesterase 1	FLnDSIVDPVDSE	0.0057395	93.091	43.241	1	HexNAc	93.09	+	826.881	2	0.35801	VMVKFLnDSIVDP
65532	A0A2R8YGD1	TPP1	Tripeptidyl-peptidase 1	FLSSSPHLPPSSYFnASGR	1.0269e-28	148.36	125.52	1	HexNAc	148.36	+	752.031	3	0.18078	PPSSYFnASGRAY
65568	Q8NBL1	POGLUT1	Protein O-glucosyltransferase 1	FLSYnVTR	2.5115e-19	219.03	165.28	1	HexNAc	219.03	+	601.806	2	-0.7477	SKFLSYnVTRRKG
65809	K7ELK1	OGFOD3	2-oxoglutarate and iron-dependent oxygenase domain-containing protein 3	FMFMEEGAnK	0.00037011	144.7	119.14	1	HexNAc	144.7	+	703.802	2	-0.52038	FMEEGAnKTVEPR
66237	Q9NWD8	TMEM248	Transmembrane protein 248	FNDLDLCVSEnETLK	0.0018957	67.415	53.637	0.919	HexNAc	10.54	+	1000.46	2	3.3711	DLCVSEnETLKHL
66256	P43251-4	BTD	Biotinidase	FnDTEVLQR	1.0502e-30	230.95	176.34	1	HexNAc	230.95	+	662.823	2	0.29435	LEPHRFnDTEVLQ
66319	Q5SR54	CLSTN1	Calsyntenin-1;Soluble Alc-alpha;CTF1-alpha	FnGTQAVRIPD	6.9645e-06	109.96	74.758	1	HexNAc	109.96	+	710.857	2	1.2268	DQVFEFnGTQAVR
66440	G3V595	SERPINA3	Alpha-1-antichymotrypsin;Alpha-1-antichymotrypsin His-Pro-less	FnLTETSEAEIHQSFQHLLR	0.00031565	50.425	35.109	1	HexNAc	50.42	+	651.574	4	0.72463	LKGLKFnLTETSE
66535	B7Z7D2	ACP2	Lysosomal acid phosphatase	FNPnISWQPIPVHTVPITEDR	1.144e-11	97.49	83.622	0.826	HexNAc	6.76	+	888.454	3	0.39533	MQRFNPnISWQPI
66594	Q99835	SMO	Smoothened homolog	FnSSGQCEVPLVR	1.9843e-12	153.75	107.42	1	HexNAc	153.75	+	848.404	2	0.10277	VQNIKFnSSGQCE
66600	D6REA1	SIL1	Nucleotide exchange factor SIL1	FnSSSSSLEEK	4.4547e-05	145.89	99.181	1	HexNAc	145.89	+	709.32	2	0.39619	RLINKFnSSSSSL
66641	Q07954	LRP1	Prolow-density lipoprotein receptor-related protein 1;Low-density lipoprotein receptor-related protein 1 85 kDa subunit;Low-density lipoprotein receptor-related protein 1 515 kDa subunit;Low-density lipoprotein receptor-related protein 1 intracellular domain	FnSTEYQVVTR	0.00048897	117.71	90.658	1	HexNAc	117.71	+	773.873	2	0.076889	IRVNRFnSTEYQV
66655	Q4G148-2	GXYLT1	Glucoside xylosyltransferase 1	FnSTQIAAMAPEHEEPR	2.212e-20	142.27	118.79	1	HexNAc	142.27	+	710.997	3	-0.17051	SLLKKFnSTQIAA
66720	D6R9S9	NAAA	N-acylethanolamine-hydrolyzing acid amidase;N-acylethanolamine-hydrolyzing acid amidase subunit alpha;N-acylethanolamine-hydrolyzing acid amidase subunit beta	FnVSLDSVPELR	6.6657e-08	161.33	128.39	1	HexNAc	161.33	+	789.904	2	-0.90045	PAAPRFnVSLDSV
67056	Q9UP38	FZD1	Frizzled-1	FPVHGAGELCVGQnTSDK	0.0021226	45.135	19.545	1	HexNAc	45.13	+	706.997	3	-0.23256	ELCVGQnTSDKGT
67117	Q96GX1-2	TCTN2	Tectonic-2	FQInYTEYDCNR	0.0020028	85.958	71.272	0.817	HexNAc	6.49	+	913.389	2	1.3409	LTRFQInYTEYDC
67212	Q70UQ0-4	IKBIP	Inhibitor of nuclear factor kappa-B kinase-interacting protein	FQnITDFWK	0.0077547	121.41	87.323	1	HexNAc	121.41	+	701.338	2	0.18426	LNEKFQnITDFWK
67559	Q96NT5-2	SLC46A1	Proton-coupled folate transporter	FSADLGYnGTR	2.0301e-05	164.22	118.79	1	HexNAc	164.22	+	702.326	2	0.27048	SADLGYnGTRQRG
67642	Q9ULL4	PLXNB3	Plexin-B3	FSAPnTTLNHLALAPGR	0.00063119	56.851	42.087	0.868	HexNAc	8.2	+	661.681	3	1.7646	HRFSAPnTTLNHL
67763	F8W7G1	CD200	OX-2 membrane glycoprotein	FSEDHLnITCSATAR	6.7769e-08	103.28	83.173	1	HexNAc	103.28	+	642.295	3	-0.52062	FSEDHLnITCSAT
67842	Q9UKY4	POMT2	Protein O-mannosyl-transferase 2	FSGVnDTDFR	0.00029114	150.46	100.35	1	HexNAc	150.46	+	680.804	2	0.66648	LRFSGVnDTDFRV
68223	Q8IXL6	FAM20C	Extracellular serine/threonine protein kinase FAM20C	FSSDPSSnLSSHSLE	6.1684e-05	117.93	86.935	1	HexNAc	117.93	+	898.895	2	-0.38597	SSDPSSnLSSHSL
68234	H3BSJ6	ADGRG1;GPR56	G-protein coupled receptor 56;GPR56 N-terminal fragment;GPR56 C-terminal fragment	FSSQALFQDKnSSQVLGE	0.0054	46.88	22.136	1	HexNAc	46.88	+	1094.52	2	0.29107	ALFQDKnSSQVLG
68464	F8W7F7	TMED4	Transmembrane emp24 domain-containing protein 4	FTFTSHTPGDHQICLHSnSTR	2.2368e-11	95.519	84.835	1	HexNAc	95.52	+	662.305	4	-0.97977	QICLHSnSTRMAL
68713	A0A0G2JMH6	HLA-DRA	HLA class II histocompatibility antigen, DR alpha chain	FTPPVVnVTWLR	2.1865e-42	234.87	213.87	1	HexNAc	234.87	+	816.443	2	0.39866	FTPPVVnVTWLRN
69058	Q5H9B4	TIMP1	Metalloproteinase inhibitor 1	FVGTPEVnQTTLYQR	1.1694e-58	230.86	187.09	1	HexNAc	230.86	+	978.489	2	-1.4409	VGTPEVnQTTLYQ
69129	A0A7I2V356	POMT1	Protein O-mannosyl-transferase 1	FVHVnTSAVLK	9.3907e-05	115.12	89.207	1	HexNAc	115.12	+	473.261	3	0.21417	VRFVHVnTSAVLK
69313	Q9NXH8	TOR4A	Torsin-4A	FVLQnASR	3.1623e-05	197.21	138.29	1	HexNAc	197.21	+	569.299	2	0.024698	TRFVLQnASRALP
69399	F5GXA0	SUMF1	Sulfatase-modifying factor 1	FVnSTGYLTEAEK	1.3993e-12	162.26	162.26	1	HexNAc	162.26	+	831.399	2	0.061575	EFEKFVnSTGYLT
69557	Q96AY3	FKBP10	Peptidyl-prolyl cis-trans isomerase FKBP10	FVRYHYnCSLLD	1.804e-06	119.03	71.767	1	HexNAc	119.03	+	895.414	2	-0.73861	FVRYHYnCSLLDG
69933	A0A7I2V4D1	CTSA	Carboxypeptidase;Lysosomal protective protein;Lysosomal protective protein 32 kDa chain;Lysosomal protective protein 20 kDa chain	FYATnDTEVAQSNFEALQDFFR	5.8515e-28	131.86	114.2	0.998	HexNAc	28.15	+	1408.64	2	-0.82373	DKFYATnDTEVAQ
70171	Q8IWU5-2	SULF2	Extracellular sulfatase Sulf-2	FYnYTLCR	0.00070389	188.91	147.83	1	HexNAc	188.91	+	670.303	2	0.2782	KNSRFYnYTLCRN
70797	I3L4B3	TMEM219	Insulin-like growth factor-binding protein 3 receptor	GAGnATLSPRMGEE	0.0077889	55.452	25.979	1	HexNAc	55.45	+	796.865	2	-1.4866	SEEGAGnATLSPR
71226	O95084-2	PRSS23	Serine protease 23	GAnDSTSAMPEQMK	0.0010967	78.342	53.998	1	HexNAc	78.34	+	835.356	2	-0.079999	DGGRGAnDSTSAM
71311	H7C3P4	GNS	N-acetylglucosamine-6-sulfatase	GASnLTWR	5.6523e-50	252.68	120.55	1	HexNAc	252.68	+	554.275	2	0.54888	ILRGASnLTWRSD
71598	Q7Z3B1	NEGR1	Neuronal growth regulator 1	GAWLnR	0.00045036	161.68	113.51	1	HexNAc	161.68	+	460.235	2	0.44916	SKGAWLnRSSIIF
71806	H0YAE9	RNASET2	Ribonuclease T2	GCnRSWPFNLE	0.00011774	101.38	72.947	0.994	HexNAc	22.1	+	791.851	2	0.62629	DKSEGCnRSWPFN
72197	P16144-4	ITGB4	Integrin beta-4	GDGAPGPnSTVLVHK	0.0085436	87.16	69.022	1	HexNAc	87.16	+	551.281	3	-0.48543	DGAPGPnSTVLVH
72425	Q9UHN6-2	TMEM2	Transmembrane protein 2	GDPSVISVnGTDFTFR	6.0036e-127	271.19	243.02	1	HexNAc	271.19	+	957.958	2	-0.84091	PSVISVnGTDFTF
72706	P32970	CD70	CD70 antigen	GDTLCTnLTGTLLPSR	1.0288e-210	306.53	260.05	1	HexNAc	306.53	+	961.48	2	0.29917	GDTLCTnLTGTLL
73623	P32004-3	L1CAM	Neural cell adhesion molecule L1	GEGnETTNMVITWKPLR	1.1329e-21	180.24	147.64	0.998	HexNAc	26.45	+	1075.03	2	0.65143	DVKGEGnETTNMV
73897	X6RKS3	PRNP	Major prion protein	GEnFTETDVK	0.0013093	119.55	83.216	1	HexNAc	119.55	+	671.804	2	-0.21125	TTTKGEnFTETDV
74076	Q969P0-3	IGSF8	Immunoglobulin superfamily member 8	GETASLLCnISVR	5.5309e-06	110.22	83.702	1	HexNAc	110.22	+	811.906	2	-1.1087	TASLLCnISVRGG
74226	P17301	ITGA2	Integrin alpha-2	GEYFVnVTTR	1.4451e-26	223.08	223.08	1	HexNAc	223.08	+	694.838	2	-0.54814	KGEYFVnVTTRIW
74408	Q9NRB3	CHST12	Carbohydrate sulfotransferase 12	GFCAnSSLAFPTK	0.0024089	68.536	51.315	1	HexNAc	68.54	+	801.877	2	0.16846	LRGFCAnSSLAFP
74433	H0YD57	CD82	CD82 antigen	GFCEAPGnR	0.0077424	110.53	86.765	1	HexNAc	110.53	+	605.761	2	-0.066993	FCEAPGnRTQSGN
75244	H0YHW7	LRP10	Low-density lipoprotein receptor-related protein 10	GFnATYHVR	0.0018201	110.84	71.291	1	HexNAc	110.84	+	423.207	3	0.37027	SNGRGFnATYHVR
75278	Q9UJ14	GGT7	Gamma-glutamyltransferase 7;Gamma-glutamyltransferase 7 heavy chain;Gamma-glutamyltransferase 7 light chain	GFnLTSLVSRE	2.7035e-85	189.43	138.29	1	HexNAc	189.43	+	713.365	2	0.65796	NILEGFnLTSLVS
75446	O15230	LAMA5	Laminin subunit alpha-5	GFTGFPSCYPTPSSSnDTRE	1.0034e-09	126.19	108.33	1	HexNAc	126.19	+	1205.51	2	0.48847	PTPSSSnDTREQV
75871	M0QXD0	MCOLN1	Mucolipin-1	GGGDPWTnGSGLALCQR	4.2404e-84	246.96	228.13	1	HexNAc	246.96	+	974.945	2	-1.1399	GGDPWTnGSGLAL
76311	D6RC59	HAPLN1	Hyaluronan and proteoglycan link protein 1	GGnVTLPCK	0.00067315	115.7	67.956	1	HexNAc	115.7	+	574.784	2	0.51524	FSHRGGnVTLPCK
76471	Q8TEM1	NUP210	Nuclear pore membrane glycoprotein 210	GGPQPQSNILFSISnE	0.0019527	56.225	23.021	0.94	HexNAc	11.93	+	945.958	2	-0.92287	ILFSISnESVALV
76537	Q9UMF0	ICAM5	Intercellular adhesion molecule 5	GGSLWLnCSTNCPRPER	3.9449e-08	100.67	86.63	0.887	HexNAc	8.95	+	736.337	3	-0.45267	GGSLWLnCSTNCP
76769	F5H1T4	ERBB2	Receptor protein-tyrosine kinase;Receptor tyrosine-protein kinase erbB-2	GHCWGPGPTQCVnCSQFLR	4.238e-13	106.35	83.701	1	HexNAc	106.35	+	822.025	3	-1.3883	GPTQCVnCSQFLR
76868	H0YBZ2	CD74	HLA class II histocompatibility antigen gamma chain	GHHnCSESLELEDPSSGLGVTK	1.7197e-26	128.25	111.56	1	HexNAc	128.25	+	852.722	3	0.12061	RSRGHHnCSESLE
76944	Q96BD0-2	SLCO4A1	Solute carrier organic anion transporter family member 4A1	GHLnLTAPCNAACSCQPE	0.00022101	91.969	75.196	0.852	HexNAc	7.6	+	1101.96	2	-0.36025	LPEGHLnLTAPCN
76978	P78357	CNTNAP1	Contactin-associated protein 1	GHnSTFFGnVNESAVVR	0.0038201	48.232	28.654	0.998	HexNAc	24.54	+	747.685	3	-1.5533	FYQRGHnSTFFGN
77015	Q13332-6	PTPRS	Receptor-type tyrosine-protein phosphatase S	GHPQILEAAGnASAGTVLLR	6.7783e-07	74.665	51.763	1	HexNAc	74.66	+	726.722	3	0.51432	ILEAAGnASAGTV
77087	P11279	LAMP1	Lysosome-associated membrane glycoprotein 1	GHTLTLnFTR	1.3592e-26	223.31	193.54	1	HexNAc	223.31	+	681.854	2	0.084366	GHTLTLnFTRNAT
77122	A0A2U3U034	ARSB	Arylsulfatase B	GHTnGTKPLDGFDVWK	0.00015992	73.091	47.266	1	HexNAc	73.09	+	494.494	4	0.25263	LARGHTnGTKPLD
77488	Q5T703	TMEM59	Transmembrane protein 59	GIDLnRTKLE	0.00029052	101.38	66.879	1	HexNAc	101.38	+	681.367	2	1.6259	DDGIDLnRTKLEC
78175	O15230	LAMA5	Laminin subunit alpha-5	GInASSMAWAR	2.6356e-05	158.02	116.18	1	HexNAc	158.02	+	683.825	2	-0.82667	EQLRGInASSMAW
78626	A0A087WVP1	FAT1	Protocadherin Fat 1;Protocadherin Fat 1, nuclear form	GISYQMFGnHSK	0.008683	64.827	45.571	1	HexNAc	64.83	+	786.362	2	0.72881	SYQMFGnHSKSHD
79378	B3KWK7	IGFBP3	Insulin-like growth factor-binding protein 3	GLCVnASAVSR	5.973e-08	134.08	81.383	1	HexNAc	134.08	+	668.83	2	0.037988	GRGLCVnASAVSR
80134	O75326-2	SEMA7A	Semaphorin-7A	GLLACGTNARHPSCWNLVnGTVVPLGE	4.475e-06	56.625	37.076	0.829	HexNAc	7.43	+	1032.51	3	-1.6208	SCWNLVnGTVVPL
80329	P78357	CNTNAP1	Contactin-associated protein 1	GLLTFVDHLPVTQVVIGDTnR	0.00067961	61.222	53.133	1	HexNAc	61.22	+	833.115	3	-0.15117	VVIGDTnRSTSEA
80458	Q08380	LGALS3BP	Galectin-3-binding protein	GLnLTEDTYKPR	1.2421e-77	259.47	206.24	1	HexNAc	259.47	+	805.407	2	0.63447	ARYKGLnLTEDTY
81045	O75976	CPD	Carboxypeptidase D	GLVMNYPHITnLTNLGQSTEYR	2.8742e-33	139.44	120.39	0.88	HexNAc	10.12	+	908.781	3	-0.15126	NYPHITnLTNLGQ
81176	Q13563-2	PKD2	Polycystin-2	GLYWKMQPSnQTE	0.0023434	71.889	29.146	1	HexNAc	71.89	+	892.912	2	0.94165	WKMQPSnQTEADN
81180	Q04721	NOTCH2	Neurogenic locus notch homolog protein 2;Notch 2 extracellular truncation;Notch 2 intracellular domain	GMCVTYHnGTGYCKCPE	0.0046472	45.077	28.545	1	HexNAc	45.08	+	1118.94	2	0.068268	MCVTYHnGTGYCK
81193	E9PIB1	HLA-DQB1;HLA-DQB2	HLA class II histocompatibility antigen, DQ beta 2 chain	GMCYFTnGTER	1.0429e-21	218.06	201.22	1	HexNAc	218.06	+	769.816	2	-1.2661	GMCYFTnGTERVR
81392	H7C3P4	GNS	N-acetylglucosamine-6-sulfatase	GnCSSKSWQKIQE	0.0029538	57.315	32.351	1	HexNAc	57.31	+	585.605	3	1.1515	NNTLEGnCSSKSW
81698	E9PC84	TNC	Tenascin	GnFSTEGCGCVCEPGWK	4.9587e-05	85.258	69.643	1	HexNAc	85.26	+	1074.43	2	0.29717	FCSGRGnFSTEGC
81875	Q4KMQ2-3	ANO6	Anoctamin-6	GNPYSDLGnHTTCR	4.9268e-13	165.89	132.44	0.992	HexNAc	21.01	+	897.889	2	0.85483	PYSDLGnHTTCRY
81927	A0A7I2YQ93	PLAT	Tissue-type plasminogen activator;Tissue-type plasminogen activator chain A;Tissue-type plasminogen activator chain B	GNSDCYFGnGSAYR	3.8554e-15	136.81	106.2	1	HexNAc	39.02	+	885.855	2	-1.2449	SDCYFGnGSAYRG
81983	Q03405	PLAUR	Urokinase plasminogen activator surface receptor	GnSTHGCSSEETFLIDCR	6.4665e-53	214.95	196.36	1	HexNAc	214.95	+	758.32	3	0.37659	CYSCKGnSTHGCS
81999	Q6P4Q7	CNNM4	Metal transporter CNNM4	GnTSGVLVVLTK	0.0057726	80.746	42.748	1	HexNAc	80.75	+	695.893	2	-1.3989	VNVSRGnTSGVLV
82099	P21589	NT5E	5-nucleotidase	GNVISSHGNPILLnSSIPEDPSIK	2.1116e-16	101.85	82.476	0.994	HexNAc	24.62	+	897.799	3	-0.047194	GNPILLnSSIPED
82202	A0A0A0MSA9	PVR	Poliovirus receptor	GnYTCLFVTFPQGSR	0.0022776	97.121	65.893	1	HexNAc	97.12	+	975.457	2	0.98743	RVEDEGnYTCLFV
82328	A0A6I8PIV6	ADGRL2;LPHN2	Latrophilin-2	GPDLSnCTSHWVNQLAQK	0.0042353	40.856	31.809	0.787	HexNAc	5.68	+	753.355	3	0.52455	KGPDLSnCTSHWV
82345	A0A0U1RQQ4	PROCR	Endothelial protein C receptor	GPDTnTTIIQLQPLQEPE	0.00053607	95.677	80.21	1	HexNAc	95.68	+	1099.05	2	-0.21245	LEGPDTnTTIIQL
82374	Q5JWQ4	NRP1	Neuropilin-1	GPECSQnYTTPSGVIK	5.9908e-09	108.56	82.5	1	HexNAc	108.56	+	970.949	2	0.32694	GPECSQnYTTPSG
82524	H7C3P4	GNS	N-acetylglucosamine-6-sulfatase	GPGIKPnQTSK	1.7225e-05	178.95	126.46	1	HexNAc	178.95	+	665.354	2	0.38845	GPGIKPnQTSKML
82679	O43889-3	CREB3	Cyclic AMP-responsive element-binding protein 3;Processed cyclic AMP-responsive element-binding protein 3	GPILPLQAnLTR	2.2005e-09	180.17	163.14	1	HexNAc	180.17	+	748.428	2	0.20562	ILPLQAnLTRKGG
82819	Q03405	PLAUR	Urokinase plasminogen activator surface receptor	GPMnQCLVATGTHEPK	0.00069876	58.564	32.416	1	HexNAc	58.56	+	648.305	3	-1.0104	DCRGPMnQCLVAT
82837	E9PC84	TNC	Tenascin	GPnCSEPECPGNCHLR	8.1616e-21	170.16	159.43	0.904	HexNAc	9.73	+	696.284	3	0.21114	PGWKGPnCSEPEC
83200	P15144	ANPEP	Aminopeptidase N	GPSTPLPEDPNWnVTEFHTTPK	5.2766e-06	62.589	49.66	0.796	HexNAc	5.91	+	889.757	3	0.048305	PEDPNWnVTEFHT
83691	Q96DZ1-2	ERLEC1	Endoplasmic reticulum lectin 1	GQMTPYYPVGMGnGTPCSLK	0.0077541	43.305	23.199	1	HexNAc	43.31	+	1181.03	2	-0.7197	YPVGMGnGTPCSL
83936	J3KMY5	NPC2	Epididymal secretory protein E1	GQSYSVnVTFTSNIQSK	3.6464e-12	118.37	84.606	0.984	HexNAc	17.96	+	1032	2	0.064548	GQSYSVnVTFTSN
84050	Q9UBV2	SEL1L	Protein sel-1 homolog 1	GQTALGFLYASGLGVnSSQAK	0.00049584	53.625	31.047	1	HexNAc	53.62	+	1136.58	2	2.6834	ASGLGVnSSQAKA
84288	P78357	CNTNAP1	Contactin-associated protein 1	GQVnVSIAQSGR	6.9603e-65	220.69	168	1	HexNAc	220.69	+	709.865	2	0.10337	LSEGQVnVSIAQS
84312	C9JL30	SUMF2	Sulfatase-modifying factor 2	GQVYPWGNWFQPnR	2.0479e-49	228.62	169.95	1	HexNAc	73.88	+	976.458	2	-0.35471	GNWFQPnRTNLWQ
84466	H0YCW6	ALG9	Alpha-1,2-mannosyltransferase ALG9	GRPVnVCVGKE	0.0040643	81.789	59.939	1	HexNAc	81.79	+	473.242	3	1.1862	PEGRPVnVCVGKE
84835	H7C469	CTSD	Cathepsin D;Cathepsin D light chain;Cathepsin D heavy chain	GSLSYLnVTR	4.9151e-248	301.07	146.07	1	HexNAc	301.07	+	656.841	2	0.21452	GSLSYLnVTRKAY
85024	H3BLV0	CD55	Complement decay-accelerating factor	GSQWSDIEEFCnR	5.1525e-49	228.03	212.48	1	HexNAc	228.03	+	915.884	2	-1.0123	DIEEFCnRSCEVP
85262	Q9UKU6	TRHDE	Thyrotropin-releasing hormone-degrading ectoenzyme	GSWLLGNInQTGYFR	4.2642e-12	129.38	98.65	0.959	HexNAc	13.7	+	964.979	2	-0.047643	WLLGNInQTGYFR
85416	H3BQ21	SIRPB1;SIRPA	Signal-regulatory protein beta-1 isoform 3;Tyrosine-protein phosphatase non-receptor type substrate 1	GTAnLSETIR	1.2343e-05	179.19	126.79	1	HexNAc	179.19	+	632.823	2	-2.5702	PLRGTAnLSETIR
85770	P12110-3	COL6A2	Collagen alpha-2(VI) chain	GTFTDCALAnMTEQIR	5.3563e-24	184.8	152.51	1	HexNAc	184.8	+	1015.96	2	-1.1012	TDCALAnMTEQIR
86043	Q9C0C4	SEMA4C	Semaphorin-4C	GTnFTHLVADR	0.0038135	76.588	52.499	1	HexNAc	76.59	+	717.355	2	0.20221	LVKKGTnFTHLVA
86060	Q7Z3B1	NEGR1	Neuronal growth regulator 1	GTnVTLTCLATGKPE	0.0024073	63.31	29.565	1	HexNAc	63.31	+	882.938	2	0.77008	TVNEGTnVTLTCL
86107	Q13308-5	PTK7	Inactive tyrosine-protein kinase 7	GTPLSDGQSnHTVSSKE	0.0010131	52.509	25.173	1	HexNAc	52.51	+	649.636	3	-0.065776	LSDGQSnHTVSSK
86110	A0A087WUG9	CNTNAP3B;CNTNAP3;CNTNAP4	Contactin-associated protein-like 3;Contactin-associated protein-like 4;Contactin-associated protein-like 3B	GTPLSWWVGRTnE	1.4025e-10	134.37	107.73	1	HexNAc	134.37	+	853.413	2	-0.25185	WWVGRTnETHTSW
86138	P05362	ICAM1	Intercellular adhesion molecule 1	GTQRLTCAVILGnQSQE	4.2556e-25	147.26	107.11	1	HexNAc	147.26	+	1039.51	2	0.4254	CAVILGnQSQETL
86163	P78357	CNTNAP1	Contactin-associated protein 1	GTSPnCTGHCAHPRLPCFHGGRCVE	2.0841e-05	57.262	46.055	1	HexNAc	57.26	+	767.584	4	-0.35499	SEGTSPnCTGHCA
86185	A0A384DVU0	PNPLA6	Patatin-like phospholipase domain-containing protein 6	GTSSHGLATnSSGAKVAE	0.00013587	63.091	38.237	1	HexNAc	63.09	+	959.953	2	0.70241	SHGLATnSSGAKV
86499	P08138	NGFR	Tumor necrosis factor receptor superfamily member 16	GVAQPCGAnQTVCEPCLD	0.0060639	46.34	20.517	1	HexNAc	46.34	+	1089.96	2	-0.51331	AQPCGAnQTVCEP
86842	P10253	GAA	Lysosomal alpha-glucosidase;76 kDa lysosomal alpha-glucosidase;70 kDa lysosomal alpha-glucosidase	GVFITnETGQPLIGK	0.00011504	88.596	66.553	1	HexNAc	88.6	+	888.973	2	-0.11422	RGVFITnETGQPL
86969	O15230	LAMA5	Laminin subunit alpha-5	GVHnASLALSASIGR	1.4295e-24	185.28	185.28	1	HexNAc	185.28	+	552.629	3	-0.32664	ENRGVHnASLALS
87017	A0A7I2V3C1	ADAM9	Disintegrin and metalloproteinase domain-containing protein 9	GVHnSSIALSD	0.0042437	82.171	60.085	1	HexNAc	82.17	+	651.812	2	0.01785	YVEGVHnSSIALS
87135	Q8IWA5-3	SLC44A2	Choline transporter-like protein 2	GVLMVGnETTYEDGHGSR	5.2763e-26	147.25	127.16	1	HexNAc	147.25	+	708.988	3	-0.72556	GVLMVGnETTYED
87307	P30530-2	AXL	Tyrosine-protein kinase receptor UFO;Receptor protein-tyrosine kinase	GVPLGPPEnISATR	3.3747e-60	211.53	179.81	1	HexNAc	211.53	+	805.923	2	0.7154	PLGPPEnISATRN
87425	O00754-2	MAN2B1	Lysosomal alpha-mannosidase;Lysosomal alpha-mannosidase A peptide;Lysosomal alpha-mannosidase B peptide;Lysosomal alpha-mannosidase C peptide;Lysosomal alpha-mannosidase D peptide;Lysosomal alpha-mannosidase E peptide	GVSEPLMEnGSGAWVR	3.8456e-35	205.28	162	1	HexNAc	205.28	+	946.446	2	1.4757	SEPLMEnGSGAWV
87489	Q07954	LRP1	Prolow-density lipoprotein receptor-related protein 1;Low-density lipoprotein receptor-related protein 1 85 kDa subunit;Low-density lipoprotein receptor-related protein 1 515 kDa subunit;Low-density lipoprotein receptor-related protein 1 intracellular domain	GVTHLnISGLK	8.2242e-05	116.36	68.146	1	HexNAc	116.36	+	447.917	3	-0.52352	RGVTHLnISGLKM
87630	Q8IVL6-2	LEPREL2	Prolyl 3-hydroxylase 3	GVTLTQDSRQLnGSE	0.0040918	90.853	47.571	1	HexNAc	90.85	+	904.437	2	1.0314	QDSRQLnGSERAV
87659	Q7Z4H8	KDELC2	KDEL motif-containing protein 2	GVTNDLLSIQGNTGPSWInK	3.9026e-38	158.8	131.99	1	HexNAc	39.62	+	773.061	3	0.234	TGPSWInKTERAF
87714	P14625	HSP90B1	Endoplasmin	GVVDSDDLPLnVSR	1.7647e-33	217.48	177.54	1	HexNAc	217.48	+	844.921	2	0.78197	SDDLPLnVSRETL
88013	Q8IUX7-2	AEBP1	Adipocyte enhancer-binding protein 1	GVVTDEQGIPIAnATISVSGINHGVK	3.3863e-07	55.469	44.169	0.914	HexNAc	10.25	+	927.154	3	-2.3411	QGIPIAnATISVS
88054	H0YAT0	DPY19L4	Probable C-mannosyltransferase DPY19L4	GVYELTHNnK	0.00013292	122.33	89.326	0.764	HexNAc	5.09	+	459.893	3	0.007226	YELTHNnKTVSLK
88205	K4DI83	TMEM8A	Transmembrane protein 8A	GWSCTDnSTAQTVAQQR	3.6952e-13	126.76	107.63	1	HexNAc	126.76	+	1056.97	2	-0.93745	GWSCTDnSTAQTV
88217	P16144-4	ITGB4	Integrin beta-4	GWSGQTCnCSTGSLSDIQPCLRE	0.0022852	74.062	52.463	1	HexNAc	74.06	+	939.402	3	-0.75157	WSGQTCnCSTGSL
88511	Q6UXH1	CRELD2	Cysteine-rich with EGF-like domain protein 2	GYFSSLRnE	5.9403e-46	170.23	131.66	1	HexNAc	170.23	+	638.296	2	-0.41875	YFSSLRnETHSIC
88683	Q07954	LRP1	Prolow-density lipoprotein receptor-related protein 1;Low-density lipoprotein receptor-related protein 1 85 kDa subunit;Low-density lipoprotein receptor-related protein 1 515 kDa subunit;Low-density lipoprotein receptor-related protein 1 intracellular domain	GYLLQPDnR	7.0373e-30	199.68	127.43	1	HexNAc	199.68	+	639.82	2	-0.29501	YLLQPDnRSCKAK
88699	G3V4I0	ENTPD5	Ectonucleoside triphosphate diphosphohydrolase 5	GYLTSFEMFnSTYK	0.0082144	59.294	43.404	1	HexNAc	59.29	+	945.927	2	-0.51751	TSFEMFnSTYKLY
88750	P32004-3	L1CAM	Neural cell adhesion molecule L1	GYnVTYWR	0.0029944	178.94	138.43	1	HexNAc	178.94	+	631.296	2	0.80206	GHLRGYnVTYWRE
89003	A0A1W2PRZ0	HLA-C	HLA class I histocompatibility antigen, C alpha chain	GYYnQSEAGSHTLQWMYGCDLGPDGR	1.8011e-09	67.655	52.673	1	HexNAc	67.66	+	1055.78	3	0.59148	NLRGYYnQSEAGS
89050	Q53Z42	HLA-A	HLA class I antigen	GYYnQSEAGSHTVQR	3.5612e-25	190.27	172.2	1	HexNAc	190.27	+	633.954	3	-0.67954	TLRGYYnQSEAGS
89079	A0A1W2PR11	HLA-C	HLA class I histocompatibility antigen, C alpha chain	GYYnQSEDGSHTLQWMYGCDLGPDGR	1.6313e-09	67.832	57.713	1	HexNAc	67.83	+	1070.45	3	0.34837	KLRGYYnQSEDGS
89585	A0A5S8K7D1	HLA-DRB1	HLA class II histocompatibility antigen, DRB1 beta chain	HECHFFnGTER	4.1956e-11	192.65	192.65	1	HexNAc	192.65	+	818.844	2	-0.12778	HECHFFnGTERVR
90228	P15144	ANPEP	Aminopeptidase N	HFLLDPDSnVTRPSE	3.6153e-21	151.56	127.81	1	HexNAc	151.56	+	965.463	2	0.53944	LLDPDSnVTRPSE
90279	B4DGQ7	ERBB3	Receptor tyrosine-protein kinase erbB-3	HFnDSGACVPR	4.4389e-20	210.61	186.86	1	HexNAc	210.61	+	731.823	2	0.33486	FACRHFnDSGACV
90322	Q6PKC3-2	TXNDC11	Thioredoxin domain-containing protein 11	HFnTSLVFPR	0.0010335	114.76	82.215	1	HexNAc	114.76	+	710.865	2	2.189	YLHRHFnTSLVFP
90564	H7C3P4	GNS	N-acetylglucosamine-6-sulfatase	HGEnYSVDYLTD	0.0075511	106.49	71.807	1	HexNAc	106.49	+	808.342	2	1.1266	ARKHGEnYSVDYL
90874	Q9H7M9	C10orf54	Platelet receptor Gi24	HGLESASDHHGnFSITMR	5.7565e-09	98.543	70.618	1	HexNAc	98.54	+	733.668	3	-1.0504	ASDHHGnFSITMR
91070	P13473-2	LAMP2	Lysosome-associated membrane glycoprotein 2	HGTVTYnGSICGDDQNGPK	6.5722e-23	138.66	117.26	0.905	HexNAc	9.78	+	741.659	3	-1.1977	HGTVTYnGSICGD
91210	A0A7I2V440	CTSB	Cathepsin B;Cathepsin B light chain;Cathepsin B heavy chain	HHVnGSRPPCTGE	0.00070042	80.102	44.45	1	HexNAc	80.1	+	550.914	3	-0.13837	PCEHHVnGSRPPC
91213	Q9H813	TMEM206	Transmembrane protein 206	HHYEVIPPLTSPGQPGDMnCTTQR	6.7123e-05	43.31	29.456	1	HexNAc	43.31	+	980.12	3	-0.29511	GQPGDMnCTTQRI
91558	Q16610-2	ECM1	Extracellular matrix protein 1	HIPGLIHnMTAR	0.0017725	61.622	20.53	1	HexNAc	61.62	+	521.608	3	-0.72209	IPGLIHnMTARCC
91636	H0YEA5	LRP8	Low-density lipoprotein receptor-related protein 8	HIYWTDSGnK	0.009682	87.667	62.53	1	HexNAc	87.67	+	712.328	2	-0.60571	YWTDSGnKTISVA
92162	B4DKB2	ECE1	Endothelin-converting enzyme 1	HLLEnSTASVSEAER	8.8817e-166	295.37	262.15	1	HexNAc	295.37	+	923.445	2	0.23895	IKHLLEnSTASVS
92319	Q8NFQ8	TOR1AIP2	Torsin-1A-interacting protein 2	HLnASNPTEPATIIFTAAR	3.117e-15	129.07	103.61	0.981	HexNAc	17.09	+	743.05	3	0.37584	FLQKHLnASNPTE
92377	Q6YHK3-4	CD109	CD109 antigen	HLnGTITAK	1.3207e-05	190.53	151.76	1	HexNAc	190.53	+	579.312	2	0.18687	MNSKHLnGTITAK
92469	A0A0A0MSK5	TOR1AIP1	Torsin-1A-interacting protein 1	HLnSSHPR	0.0026246	123.79	90.15	1	HexNAc	123.79	+	384.192	3	0.15146	FLEKHLnSSHPRS
92650	Q9NWD8	TMEM248	Transmembrane protein 248	HLTnDTTTPESTMTSGQAR	3.9856e-05	65.784	48.278	1	HexNAc	65.78	+	751.01	3	-1.262	TLKHLTnDTTTPE
92858	Q92508	PIEZO1	Piezo-type mechanosensitive ion channel component 1	HMLALAPnSTAR	4.4552e-08	167.59	141.55	1	HexNAc	167.59	+	742.88	2	-0.14737	MLALAPnSTARRQ
92994	V9GYN5	GLA	Alpha-galactosidase A	HMSLALnR	0.00018863	191.4	156.6	1	HexNAc	191.4	+	572.793	2	1.01	HMSLALnRTGRSI
93045	H0YDD9	ANO1	Anoctamin;Anoctamin-1	HnITMCPLCDK	0.00019109	123.26	96.563	1	HexNAc	123.26	+	796.349	2	-0.96866	MCDQRHnITMCPL
93085	P14625	HSP90B1	Endoplasmin	HNnDTQHIWE	2.1751e-06	128.57	94.979	0.891	HexNAc	9.14	+	499.552	3	-0.11189	VTSKHNnDTQHIW
93278	Q86SJ2	AMIGO2	Amphoterin-induced protein 2	HNnITSISTGSFSTTPNLK	1.1924e-06	93.181	77.748	0.815	HexNAc	7.61	+	1111.55	2	1.1717	LILRHNnITSIST
93406	Q8NHP8-2	PLBD2	Putative phospholipase B-like 2;Putative phospholipase B-like 2 32 kDa form;Putative phospholipase B-like 2 45 kDa form	HPDAVAWAnLTNAIR	1.4227e-18	147.02	123.08	0.947	HexNAc	12.52	+	926.471	2	0.34606	DAVAWAnLTNAIR
93505	P08648	ITGA5	Integrin alpha-5;Integrin alpha-5 heavy chain;Integrin alpha-5 light chain	HPGnFSSLSCDYFAVnQSR	3.0587e-25	136.75	112.11	1	HexNAc	136.75	+	864.715	3	1.3286	LVRHPGnFSSLSC
93855	Q9BVK6	TMED9	Transmembrane emp24 domain-containing protein 9	HQICLHSnSTK	2.1876e-07	132.51	105.08	1	HexNAc	132.51	+	509.912	3	-0.99747	QICLHSnSTKFSL
94563	Q5KU26	COLEC12	Collectin-12	HTDDLTSLnNTLANIR	0.00055753	77.597	61.46	0.802	HexNAc	6.51	+	1001	2	-1.0606	DDLTSLnNTLANI
94865	A0A0J9YXF2	PON2	Serum paraoxonase/arylesterase 2	HTNMnLTQLK	2.7486e-10	194.06	145.62	0.764	HexNAc	5.09	+	701.853	2	-0.73401	EKHTNMnLTQLKV
95719	Q9UKY4	POMT2	Protein O-mannosyl-transferase 2	HYQVTGYGInGTGDSNDFWR	6.4798e-05	57.496	34.621	0.888	HexNAc	9.01	+	830.703	3	3.7068	VTGYGInGTGDSN
96659	E9PQI4	SSR2	Translocon-associated protein subunit beta	IAPASnVSHTVVLRPLK	8.0624e-120	219.59	199.25	1	HexNAc	219.59	+	1003.08	2	0.82834	RIAPASnVSHTVV
96870	Q9NSV4-2	DIAPH3	Protein diaphanous homolog 3	IAQnLSIFLSSFR	0.0095421	74.678	32.678	1	HexNAc	74.68	+	849.957	2	-3.1399	DSKIAQnLSIFLS
97084	P13473-2	LAMP2	Lysosome-associated membrane glycoprotein 2	IAVQFGPGFSWIAnFTK	0.00021615	76.341	63.204	1	HexNAc	76.34	+	1043.54	2	-0.83771	GFSWIAnFTKAAS
97099	O75084	FZD7	Frizzled-7	IAYnQTILPNLLGHTNQE	0.00035311	58.172	37.112	0.826	HexNAc	9.77	+	1121.57	2	-0.40691	CTDIAYnQTILPN
97101	Q9UP38	FZD1;FZD2	Frizzled-1;Frizzled-2	IAYnQTIMPNLLGHTNQE	4.6926e-13	132.79	102.68	0.951	HexNAc	15.93	+	1130.55	2	0.73157	CTDIAYnQTIMPN
97369	Q99985	SEMA3C	Semaphorin-3C	ICPnDTGGLR	4.182e-09	135.99	83.505	1	HexNAc	135.99	+	653.309	2	0.45124	IARICPnDTGGLR
97440	Q6UW56	ATRAID	All-trans retinoic acid-induced differentiation factor	ICTQCPGSVQnLSK	0.00077892	105.19	105.19	1	HexNAc	105.19	+	897.922	2	-0.066275	CPGSVQnLSKVAF
97850	B4DN67	KIRREL	Kin of IRRE-like protein 1	IDGGPVILLQAGTPHnLTCR	7.6974e-22	119.2	110.15	1	HexNAc	119.2	+	779.074	3	-0.33165	QAGTPHnLTCRAF
98041	P11279	LAMP1	Lysosome-associated membrane glycoprotein 1	IDKKYRCVSGTQVHMNnVTVTLHD	0.00065399	49.66	34.531	0.81	HexNAc	6.31	+	755.375	4	-0.90963	TQVHMNnVTVTLH
99667	Q07954	LRP1	Prolow-density lipoprotein receptor-related protein 1;Low-density lipoprotein receptor-related protein 1 85 kDa subunit;Low-density lipoprotein receptor-related protein 1 515 kDa subunit;Low-density lipoprotein receptor-related protein 1 intracellular domain	IETILLnGTDR	3.1651e-211	257.95	146.32	1	HexNAc	257.95	+	724.386	2	-0.056822	IETILLnGTDRKI
99745	E9PHY1	LRP5	Low-density lipoprotein receptor-related protein 5	IEVANLnGTSR	3.5798e-16	209.19	160	0.995	HexNAc	22.68	+	688.854	2	-0.11764	IEVANLnGTSRKV
99862	Q9H5Y7	SLITRK6	SLIT and NTRK-like protein 6	IEVLEEGSFMnLTR	6.3498e-13	161.09	121.94	1	HexNAc	161.09	+	920.953	2	0.3222	EEGSFMnLTRLQK
99884	F8WCU2	FKBP7	Peptidyl-prolyl cis-trans isomerase FKBP7	IEVLHRPEnCSK	8.3483e-05	111.35	111.35	1	HexNAc	111.35	+	421.964	4	-0.10428	VLHRPEnCSKTSK
100264	Q9UN73-2	PCDHA6	Protocadherin alpha-6	IFENADnGTTVIR	1.7386e-12	157.09	118.09	0.935	HexNAc	11.57	+	826.91	2	-0.56216	IFENADnGTTVIR
100432	H0Y997	TXNDC15	Thioredoxin domain-containing protein 15	IFIFnQTGIEAK	1.3217e-07	144.47	112.4	1	HexNAc	144.47	+	792.419	2	1.3152	LKIFIFnQTGIEA
100522	Q92887	ABCC2	Canalicular multispecific organic anion transporter 1	IFnSTDYPASQR	9.2712e-08	153.38	109.06	1	HexNAc	153.38	+	801.376	2	0.17854	SDSKIFnSTDYPA
100580	Q9P273	TENM3	Teneurin-3	IFPSGnVTSVLELSSNPAHR	1.3925e-26	130.11	106.07	0.98	HexNAc	16.87	+	776.733	3	2.1999	RIFPSGnVTSVLE
100767	Q9UEL6	MPZL1	Myelin protein zero-like protein 1	IFVAnGTQGK	2.4742e-20	187.16	89.59	1	HexNAc	187.16	+	619.325	2	-0.22384	KEIFVAnGTQGKL
101090	A0A5F9ZHU0	ARSE	Arylsulfatase E	IGCYGnNTMRTPNIDRLAE	0.00048896	92.01	65.257	0.847	HexNAc	7.68	+	800.042	3	0.028618	DIGCYGnNTMRTP
101319	P13612	ITGA4	Integrin alpha-4	IGFLKPHEnK	0.00099359	113.8	84.408	1	HexNAc	113.8	+	462.586	3	-0.11167	FLKPHEnKTYLAV
102035	Q9P273	TENM3	Teneurin-3	IGPFAnTTK	0.0059001	158.94	81.892	1	HexNAc	158.94	+	576.301	2	-0.031446	KIGPFAnTTKYAY
102055	Q969P0-3	IGSF8	Immunoglobulin superfamily member 8	IGPGEPLELLCnVSGALPPAGR	0.0041658	54.271	32.26	1	dHexHexNAc	54.27	+	856.107	3	1.9862	PLELLCnVSGALP
102578	Q14627	IL13RA2	Interleukin-13 receptor subunit alpha-2	IHTLLPWQCTnGSE	0.0054775	86.624	44.434	1	HexNAc	86.62	+	929.936	2	1.8514	LPWQCTnGSEVQS
102595	A0A087WTK0	PTPRJ	Protein-tyrosine-phosphatase;Receptor-type tyrosine-protein phosphatase eta	IHVAGETDSSNLnVSEPR	1.869e-18	127.5	113.04	0.914	HexNAc	10.26	+	710.01	3	0.012054	TDSSNLnVSEPRA
103367	F5GXJ9	ALCAM	CD166 antigen	IIISPEEnVTLTCTAENQLER	1.0865e-39	173.98	152	0.987	HexNAc	18.81	+	878.437	3	-0.088847	IISPEEnVTLTCT
103528	O00567	NOP56	Nucleolar protein 56	IINDnATYCR	0.0093961	88.441	47.454	0.899	HexNAc	9.51	+	721.833	2	-0.79926	VKIINDnATYCRL
104243	Q9NRA1-3	PDGFC	Platelet-derived growth factor C;Platelet-derived growth factor C, latent form;Platelet-derived growth factor C, receptor-binding form	IITVSTnGSIHSPR	9.9224e-08	117.78	84.696	1	HexNAc	117.78	+	562.3	3	0.44697	IITVSTnGSIHSP
104766	P21589	NT5E	5-nucleotidase	IKLDnYSTQELGK	3.8577e-13	179.65	123.89	1	HexNAc	179.65	+	856.441	2	0.30424	WRIKLDnYSTQEL
105127	Q92626	PXDN	Peroxidasin homolog	ILCDNADnITR	1.277e-44	205.87	140.69	0.983	HexNAc	17.72	+	754.356	2	-0.74577	LCDNADnITRVQS
106546	P35613-2	BSG	Basigin	ILLTCSLnDSATEVTGHR	0	361.22	361.22	1	HexNAc	361.22	+	1095.54	2	-0.013059	LLTCSLnDSATEV
106805	P32004-3	L1CAM	Neural cell adhesion molecule L1	ILnSSAVLVKWRPVD	0.001055	66.335	55.474	1	HexNAc	66.34	+	634.023	3	0.90253	EGIEILnSSAVLV
106809	P13284	IFI30	Gamma-interferon-inducible lysosomal thiol reductase	ILnVTLVPYGNAQE	0.0014141	88.163	67.596	0.77	HexNAc	5.25	+	867.451	2	0.038376	LVMEILnVTLVPY
107314	B9A025	LOXL3	Lysyl oxidase homolog 3	ILTPnGTK	0.00040394	135.56	31.36	1	HexNAc	135.56	+	523.79	2	-0.2298	YDILTPnGTKVAE
108034	Q6YHK3-4	CD109	CD109 antigen	InATGHQQTLLVPSED	1.7295e-05	112.5	59.711	1	HexNAc	112.5	+	963.476	2	0.074083	MTSNEInATGHQQ
108179	Q6YHK3-4	CD109	CD109 antigen	INGSAnFSFNDEEMK	1.7502e-08	106.49	74.484	0.859	HexNAc	8.58	+	953.412	2	-0.60678	KINGSAnFSFNDE
108180	Q6YHK3-4	CD109	CD109 antigen	InGSANFSFNDEEMK	0.004743	75.088	48.971	0.899	HexNAc	9.85	+	953.412	2	-2.2735	TKTFKInGSANFS
108298	Q9Y4D7-2	PLXND1	Plexin-D1	INLnESMQVVSR	4.5567e-18	154.72	90.495	0.948	HexNAc	12.61	+	796.901	2	1.4773	LLKINLnESMQVV
108385	Q07954	LRP1	Prolow-density lipoprotein receptor-related protein 1;Low-density lipoprotein receptor-related protein 1 85 kDa subunit;Low-density lipoprotein receptor-related protein 1 515 kDa subunit;Low-density lipoprotein receptor-related protein 1 intracellular domain	INNGGCQDLCLLTHQGHVnCSCR	3.1384e-06	56.72	43.532	0.991	HexNAc	22.15	+	729.821	4	-1.0502	THQGHVnCSCRGG
108468	Q10472	GALNT1	Polypeptide N-acetylgalactosaminyltransferase 1;Polypeptide N-acetylgalactosaminyltransferase 1 soluble form	INQFNLMASEMIALnR	0.00010653	71.592	41.459	0.998	HexNAc	31.16	+	690.012	3	-3.6194	SEMIALnRSLPDV
108563	Q9NPR2-2	SEMA4B	Semaphorin-4B	InSSLQLPDR	0.0099661	103.44	59.458	1	HexNAc	103.44	+	673.352	2	0.35102	ARERKInSSLQLP
108608	A0A087WVP1	FAT1	Protocadherin Fat 1;Protocadherin Fat 1, nuclear form	InSSVTDIEEIIGVR	6.8027e-12	128.67	100.71	1	HexNAc	128.67	+	924.483	2	2.2347	QLLHKInSSVTDI
108625	O14672	ADAM10	Disintegrin and metalloproteinase domain-containing protein 10	InTTADEKDPTNPFR	8.4132e-20	167.32	139.36	0.997	HexNAc	24.93	+	641.309	3	-0.018288	VKRIRInTTADEK
108730	Q6YHK3-4	CD109	CD109 antigen	InYTVPQSGTFK	2.9374e-06	130.15	93.773	1	HexNAc	130.15	+	779.393	2	-0.071558	EAVQKInYTVPQS
108804	P11047	LAMC1	Laminin subunit gamma-1	IPAInQTITEANEK	6.4613e-50	233.52	190.74	0.774	HexNAc	5.35	+	872.952	2	-0.087672	RKIPAInQTITEA
108859	E9PEJ1	CD96	T-cell surface protein tactile	IPCFQnSSSK	5.9771e-16	178.65	136.96	1	HexNAc	178.65	+	685.816	2	-0.66605	EIPCFQnSSSKIS
109112	F5GZS6	SLC3A2	4F2 cell-surface antigen heavy chain	IPGAVSAnMTVK	0.0088377	67.964	37.091	1	HexNAc	67.96	+	695.866	2	-0.70252	PGAVSAnMTVKGQ
109935	Q7Z7M0-2	MEGF8	Multiple epidermal growth factor-like domains protein 8	IQGQLnGSAGPGHSE	0.0022207	66.92	41.346	1	HexNAc	66.92	+	827.887	2	0.29872	EIQGQLnGSAGPG
110732	A0A1W2PQR6	SCARB2	Lysosome membrane protein 2	IRTMVFPVMYLnE	0.0001941	113.63	78.675	1	HexNAc	113.63	+	908.455	2	3.223	FPVMYLnESVHID
111015	E5RFP0	NUDCD2	NudC domain-containing protein 2	ISGnYTKGGPDFSNLEK	0.0043758	60.564	41.969	0.876	HexNAc	8.5	+	677.329	3	-0.15741	GAEISGnYTKGGP
111646	H0YLP4	KATNBL1	KATNB1-like protein 1	ISnFTnKNmKE	0.0087832	49.3	21.003	0.993	dHexHexNAc	23.18	+	947.435	2	NA	PRKKISnFTNKNM
111656	Q70UQ0	IKBIP	Inhibitor of nuclear factor kappa-B kinase-interacting protein	ISnLTIVQAEIK	0.00095812	99.834	77.301	1	HexNAc	99.83	+	766.433	2	-0.35367	LSEKISnLTIVQA
111700	O75882-3	ATRN	Attractin	ISnSSDTVECECSENWK	6.4395e-07	95.273	73.499	0.991	HexNAc	20.38	+	1124.45	2	0.41068	GECKISnSSDTVE
111964	P06756-3	ITGAV	Integrin alpha-V;Integrin alpha-V heavy chain;Integrin alpha-V light chain	ISSLQTTEKnDTVAGQGER	3.9392e-33	183.86	150.06	1	HexNAc	183.86	+	746.368	3	0.51543	LQTTEKnDTVAGQ
112279	Q96QE2	SLC2A13	Proton myo-inositol cotransporter	ITFKPIAPSGQnATCTR	0.00014941	69.27	46.835	1	HexNAc	69.27	+	689.018	3	0.6693	IAPSGQnATCTRY
112402	Q96AY3	FKBP10	Peptidyl-prolyl cis-trans isomerase FKBP10	ITIPPHLAYGEnGTGDK	1.6625e-06	90.884	73.181	1	HexNAc	90.88	+	662.665	3	1.8889	HLAYGEnGTGDKI
112918	Q16585-2	SGCB	Beta-sarcoglycan	ITSnATSDLNIK	0.0032336	70.942	33.386	0.937	HexNAc	11.71	+	740.38	2	-0.46099	TERITSnATSDLN
112934	P26006	ITGA3	Integrin alpha-3;Integrin alpha-3 heavy chain;Integrin alpha-3 light chain	ITVHGnGSWPCRPPGD	0.00069925	59.574	31.605	1	HexNAc	59.57	+	651.635	3	-0.44566	EITVHGnGSWPCR
113239	Q9ULL4	PLXNB3	Plexin-B3	IVCVTSPAPnGTTGPVR	1.0039e-21	159.69	138.91	1	HexNAc	159.69	+	964.991	2	NA	VTSPAPnGTTGPV
113287	Q9HD45	TM9SF3	Transmembrane 9 superfamily member 3	IVDVnLTSEGK	7.2872e-37	234.71	127.37	1	HexNAc	234.71	+	689.359	2	0.073408	NRIVDVnLTSEGK
113443	E7ETU9	PLOD2	Procollagen-lysine,2-oxoglutarate 5-dioxygenase 2	IVGPEEnLSQAEAR	0.00077684	83.966	59.501	1	HexNAc	83.97	+	858.426	2	2.3845	IVGPEEnLSQAEA
113804	A0A087WTK0	PTPRJ	Protein-tyrosine-phosphatase;Receptor-type tyrosine-protein phosphatase eta	IVPKGPnGTE	0.00714	71.03	42.132	1	HexNAc	71.03	+	607.817	2	0.94366	IVPKGPnGTEGAS
113983	A0A087WYL5	SEZ6L2	Seizure 6-like protein 2	IVSPEPGGAVGPnLTCR	1.168e-22	180.02	154.9	1	HexNAc	180.02	+	963.983	2	1.103	GGAVGPnLTCRWV
114133	Q6AZY7-2	SCARA3	Scavenger receptor class A member 3	IVTDWQnYTR	0.0083367	91.307	61.303	1	HexNAc	91.31	+	749.862	2	0.74379	IVTDWQnYTRLFS
114728	P18084	ITGB5	Integrin beta-5;Integrin beta	IYGPFCECDnFSCAR	1.0755e-41	216	186.61	1	HexNAc	216	+	1049.92	2	-0.54335	PFCECDnFSCARN
114830	Q92542-2	NCSTN	Nicastrin	IYIPLnK	0.0079623	158.07	51.067	1	HexNAc	158.07	+	532.305	2	0.008816	KIYIPLnKTAPCV
114955	Q8IUX7-2	AEBP1	Adipocyte enhancer-binding protein 1	IYPLTWnGSLCMR	1.6253e-12	158.81	132.69	1	HexNAc	158.81	+	907.434	2	-0.65846	IYPLTWnGSLCMR
115014	P55058	PLTP	Phospholipid transfer protein	IYSnHSALESLALIPLQAPLK	0.00014335	50.189	34.464	1	HexNAc	50.19	+	827.791	3	-0.36745	RFRIYSnHSALES
115436	P11047	LAMC1	Laminin subunit gamma-1	KAKVAAAnVSVTQPE	7.774e-24	148.48	112.82	1	HexNAc	148.48	+	858.462	2	0.33384	AKVAAAnVSVTQP
115870	G3V0E5	TFRC	Transferrin receptor protein 1;Transferrin receptor protein 1, serum form	KDFEDLYTPVnGSIVIVR	5.0701e-53	216.19	198.7	1	HexNAc	216.19	+	756.73	3	0.058431	DLYTPVnGSIVIV
116006	Q9Y4L1	HYOU1	Hypoxia up-regulated protein 1	KDInTTAQNIMFYD	2.3147e-48	202.25	164.74	1	HexNAc	39.52	+	938.935	2	-0.43611	FRRKDInTTAQNI
116114	A0A7I2V348	ITGB1	Integrin beta;Integrin beta-1	KDTCTQECSYFnITK	6.1619e-28	197.3	165.76	1	HexNAc	197.3	+	1049.46	2	-0.097972	QECSYFnITKVES
116807	A0A7I2V348	ITGB1	Integrin beta;Integrin beta-1	KEnSSEICSNNGECVCGQCVCR	3.6322e-06	65.784	51.622	0.79	HexNAc	8.77	+	950.712	3	-0.2134	AYCRKEnSSEICS
117350	P32004-3	L1CAM	Neural cell adhesion molecule L1	KGGASLSPQYVSYnQSSYTQWD	0.00066689	67.136	48.998	1	HexNAc	67.14	+	1335.1	2	-0.40843	PQYVSYnQSSYTQ
117651	G3XAI2	LAMB1	Laminin subunit beta-1	KGTnYTVRLE	6.1817e-192	240.94	196.32	1	HexNAc	240.94	+	692.359	2	0.4332	CFEKGTnYTVRLE
119135	P17301	ITGA2	Integrin alpha-2	KLNLQTSTSIPnVTE	5.3729e-24	150.09	117.65	0.916	HexNAc	10.35	+	924.483	2	-0.25548	TSTSIPnVTEMKT
119173	P15144	ANPEP	Aminopeptidase N	KLnYTLSQGHR	2.5234e-73	258.02	214.24	1	HexNAc	258.02	+	507.267	3	0.14123	IHSKKLnYTLSQG
119533	P37173	TGFBR2	TGF-beta receptor type-2	KNDEnITLETVCHDPK	1.3783e-05	87.228	65.367	0.829	HexNAc	6.87	+	706	3	0.099012	WRKNDEnITLETV
119585	Q8IWA5-3	SLC44A2	Choline transporter-like protein 2	KnITDLVEGAK	0.00014406	157.22	109.89	1	HexNAc	157.22	+	695.875	2	1.0215	GHGSRKnITDLVE
119661	B7Z7D2	ACP2	Lysosomal acid phosphatase	KnLTLMATTSQLPK	4.9025e-10	138.55	112.94	1	HexNAc	138.55	+	874.977	2	-1.762	LAQIRKnLTLMAT
119716	Q9UIQ6-3	LNPEP	Leucyl-cystinyl aminopeptidase;Leucyl-cystinyl aminopeptidase, pregnancy serum form	KnQSIGLIQPFATNGK	1.4594e-05	86.73	71.334	0.872	HexNAc	8.34	+	640.346	3	0.12871	EGCHKKnQSIGLI
120510	A0A5F9ZHE8	ABHD12	Monoacylglycerol lipase ABHD12	KPQDQGLnHTCNYYLQPE	0.0002489	63.165	48.899	0.844	HexNAc	7.32	+	803.366	3	0.092746	PQDQGLnHTCNYY
120551	A0A0J9YXF2	PON2	Serum paraoxonase/arylesterase 2	KPTVTTVYANnGSVLQGSSVASVYD	6.9766e-05	65.753	44.625	0.811	HexNAc	6.32	+	920.791	3	0.015498	TTVYANnGSVLQG
120864	G3V0E5	TFRC	Transferrin receptor protein 1;Transferrin receptor protein 1, serum form	KQNNGAFnETLFR	5.4354e-117	278.82	246.57	0.999	HexNAc	34.25	+	871.429	2	-0.34949	QNNGAFnETLFRN
121112	A0A087WT87	SLC1A3	Amino acid transporter;Excitatory amino acid transporter 1	KRSFKVPIQAnE	0.0032789	58.098	43.467	1	HexNAc	58.1	+	540.63	3	-0.52149	KVPIQAnETLVGA
121581	Q13332-6	PTPRS	Receptor-type tyrosine-protein phosphatase S	KVEAEALnATAIR	0.0029494	56.819	27.131	1	HexNAc	56.82	+	530.29	3	-1.5383	VEAEALnATAIRV
121841	Q7Z4H8	KDELC2	KDEL motif-containing protein 2	KVnGTPSPIPIISWCGSLDSR	2.0358e-33	146.2	122.52	1	HexNAc	146.2	+	829.756	3	0.36176	LEHRKVnGTPSPI
122512	Q9UMF0	ICAM5	Intercellular adhesion molecule 5	LAASPPGGVRPGGnFTLTCRAE	0.00014838	99.135	71.245	1	HexNAc	54.15	+	811.073	3	0.42998	GVRPGGnFTLTCR
123108	Q92542-2	NCSTN	Nicastrin	LAGGTnFSDTVQADPQTVTR	7.4307e-22	134.88	102.59	1	HexNAc	134.88	+	1141.05	2	0.15653	ELAGGTnFSDTVQ
123723	H0YAS8	CLU	Clusterin;Clusterin;Clusterin beta chain;Clusterin alpha chain	LAnLTQGEDQYYLR	6.3169e-13	161.21	129.14	1	HexNAc	161.21	+	943.96	2	-0.46426	WVSRLAnLTQGED
123758	Q99523	SORT1	Sortilin	LAnNTHQHVFDDLR	2.0614e-05	103.08	62.494	0.873	HexNAc	8.37	+	941.956	2	-0.48466	FVAKLAnNTHQHV
123897	P05362	ICAM1	Intercellular adhesion molecule 1	LAPLPSWQPVGKnLTLRCQVE	0.00023662	50.029	35.177	1	HexNAc	50.03	+	870.463	3	0.22832	WQPVGKnLTLRCQ
124873	E9PRZ7	STIM1	Stromal interaction molecule 1	LAVTnTTMTGTVLK	1.3129e-07	124.42	85.802	1	HexNAc	124.42	+	826.942	2	-0.021565	PRLAVTnTTMTGT
125010	K9J972	FAS	Tumor necrosis factor receptor superfamily member 6	LCDEGHGLEVEInCTR	7.6842e-16	138.46	116.24	1	HexNAc	138.46	+	702.314	3	-0.92284	GLEVEInCTRTQN
125067	P26006	ITGA3	Integrin alpha-3;Integrin alpha-3 heavy chain;Integrin alpha-3 light chain	LCFAYnQSAGNPNYR	4.853e-212	282.32	241.02	0.754	HexNAc	7.88	+	989.442	2	0.03715	ELCFAYnQSAGNP
125145	O15455	TLR3	Toll-like receptor 3	LCLELAnTSIR	1.0357e-09	191.48	160.59	1	HexNAc	191.48	+	746.887	2	0.43916	LCLELAnTSIRNL
126029	P56199	ITGA1	Integrin alpha-1	LDLPVnTSIPNVTEVK	0.00069197	73.36	27.595	0.821	HexNAc	6.62	+	971.523	2	1.0075	KLDLPVnTSIPNV
126075	A0A2R8Y567	SLC29A1	Equilibrative nucleoside transporter 1	LDMSQnVSLVTAELSK	3.8595e-14	133.25	103.95	1	HexNAc	133.25	+	969.49	2	0.72275	RLDMSQnVSLVTA
126292	Q6UVK1	CSPG4	Chondroitin sulfate proteoglycan 4	LDPTVLDAGELAnR	5.5499e-101	263.98	230.22	1	HexNAc	263.98	+	843.931	2	0.48716	DAGELAnRTGSVP
127131	P14679	TYR	Tyrosinase	LEEYNSHQSLCnGTPEGPLR	4.4312e-64	216.15	195.21	0.969	HexNAc	15.02	+	835.383	3	0.44182	SHQSLCnGTPEGP
127911	P10253	GAA	Lysosomal alpha-glucosidase;76 kDa lysosomal alpha-glucosidase;70 kDa lysosomal alpha-glucosidase	LEnLSSSEMGYTATLTR	1.5841e-25	188.04	153.48	1	HexNAc	188.04	+	1038.49	2	0.57509	PSYKLEnLSSSEM
127955	Q9P2B2	PTGFRN	Prostaglandin F2 receptor negative regulator	LEnWTDASR	7.8738e-16	217.02	117.23	1	HexNAc	217.02	+	647.799	2	0.38659	SVVKLEnWTDASR
127984	P29317	EPHA2	Ephrin type-A receptor 2	LEPHMnYTFTVE	0.0090986	76.326	47.38	1	HexNAc	76.33	+	842.382	2	-0.37209	DLEPHMnYTFTVE
128470	P05026-2	ATP1B1	Sodium/potassium-transporting ATPase subunit beta-1	LEWLGnCSGLNDETYGYK	4.2783e-30	182.07	166.52	0.92	HexNAc	10.61	+	1161.52	2	1.3357	KLEWLGnCSGLND
129212	M0R2A0	EMC10	ER membrane protein complex subunit 10	LFnTSVQLQPPTTAPGPE	0.00011805	84.046	60.998	1	HexNAc	84.05	+	1050.53	2	0.36439	VDLELFnTSVQLQ
129240	Q9NZQ7-2	CD274	Programmed cell death 1 ligand 1	LFnVTSTLR	2.0397e-05	189.66	96.501	1	HexNAc	189.66	+	627.34	2	0.11007	REEKLFnVTSTLR
129251	Q8IWK6-3	GPR125	Probable G-protein coupled receptor 125	LFPATGnSTNLADDGK	0.00065705	74.46	56.285	0.95	HexNAc	12.82	+	912.437	2	0.76317	LFPATGnSTNLAD
129355	Q8IWU5-2	SULF2	Extracellular sulfatase Sulf-2	LFPnASQHITPSYNYAPNPDK	6.997e-07	72.086	55.485	0.825	HexNAc	8.97	+	859.747	3	0.14201	YSRLFPnASQHIT
129522	A0A1B0GWI2	CLN5	Ceroid-lipofuscinosis neuronal protein 5	LFQLGnCTFPHLRPE	0.00053494	103.85	73.308	1	HexNAc	103.85	+	678.003	3	-1.3674	ELFQLGnCTFPHL
129533	Q8NBN3	TMEM87A	Transmembrane protein 87A	LFQnCSELFK	0.00034779	146.16	80.107	1	HexNAc	146.16	+	744.856	2	0.11297	SSKLFQnCSELFK
129663	E5RJ40	SLC39A14	Zinc transporter ZIP14	LFTAHnFSE	0.0039121	87.485	51.613	1	HexNAc	87.48	+	634.793	2	-0.043605	DLFTAHnFSEQSR
130026	Q86YB8	ERO1LB	ERO1-like protein beta	LGAInSTLSnQSK	2.0082e-12	137.19	92.328	1	HexNAc	137.19	+	869.939	2	0.28704	INSTLSnQSKEAF
130057	Q86YB8	ERO1LB	ERO1-like protein beta	LGAInSTLSNQSK	0.0012582	82.171	44.98	0.946	HexNAc	12.45	+	768.399	2	-1.1247	NKLGAInSTLSNQ
130174	Q07954	LRP1	Prolow-density lipoprotein receptor-related protein 1;Low-density lipoprotein receptor-related protein 1 85 kDa subunit;Low-density lipoprotein receptor-related protein 1 515 kDa subunit;Low-density lipoprotein receptor-related protein 1 intracellular domain	LGCQHHCVPTLDGPTCYCnSSFQLQADGK	8.4196e-13	70.718	47.995	1	HexNAc	70.72	+	889.136	4	-0.28844	GPTCYCnSSFQLQ
130634	Q15293	RCN1	Reticulocalbin-1	LGERPPEDnQSFQYDHE	4.235e-24	147.09	103.59	1	HexNAc	147.09	+	1132.49	2	-0.23908	ERPPEDnQSFQYD
130799	B4DQH6	THBS3	Thrombospondin-3	LGFLGnQSQGCLPAR	1.9722e-49	224.42	180.74	1	HexNAc	224.42	+	910.952	2	-0.46807	RLGFLGnQSQGCL
130860	Q9P273	TENM3	Teneurin-3	LGGFTQEnNTIDSGELDIGR	1.2245e-15	112.15	82.15	0.871	HexNAc	8.3	+	1170.05	2	-1.305	GGFTQEnNTIDSG
131185	B4DKB2	ECE1	Endothelin-converting enzyme 1	LGGWnITGPWAK	7.6368e-08	157.56	157.56	1	HexNAc	157.56	+	751.886	2	-0.013769	ERLGGWnITGPWA
131311	V9GYN5	GLA	Alpha-galactosidase A	LGIYADVGnK	0.00017223	162.68	124.13	1	HexNAc	162.68	+	626.825	2	0.43192	IYADVGnKTCAGF
131360	P43121	MCAM	Cell surface glycoprotein MUC18	LGKnTSILFLE	2.0042e-32	158.02	99.004	1	HexNAc	158.02	+	719.395	2	0.40589	SNDLGKnTSILFL
131515	A0A7I2YQ93	PLAT	Tissue-type plasminogen activator;Tissue-type plasminogen activator chain A;Tissue-type plasminogen activator chain B	LGLGNHnYCR	3.2313e-05	156.01	133.1	0.998	HexNAc	26.18	+	469.554	3	-0.35933	LGLGNHnYCRNPD
131890	K7EN15	CANT1	Soluble calcium-activated nucleotidase 1	LGQAPANWYnDTYPLSPPQR	3.4225e-08	83.849	59.055	0.98	HexNAc	16.98	+	831.068	3	-0.61703	APANWYnDTYPLS
132047	Q8IWU5-2	SULF2	Extracellular sulfatase Sulf-2	LGSMQVMnKTRRIME	0.0012493	59.585	38.385	1	HexNAc	59.59	+	500.005	4	-0.25534	GSMQVMnKTRRIM
132225	A0A3B3IRW2	MOGS	Mannosyl-oligosaccharide glucosidase	LGVFADFGnHTK	0.0018217	95.183	46.866	1	HexNAc	95.18	+	754.873	2	-1.7254	VFADFGnHTKAVQ
132250	P14625	HSP90B1;HSP90B2P	Endoplasmin;Putative endoplasmin-like protein	LGVIEDHSnR	8.0992e-14	201.46	178.77	1	HexNAc	201.46	+	671.834	2	0.080603	VIEDHSnRTRLAK
132970	Q99650	OSMR	Oncostatin-M-specific receptor subunit beta	LHSIPAPAnSTKLILD	0.0027179	47.545	29.366	1	HexNAc	47.55	+	631.682	3	-3.9289	SIPAPAnSTKLIL
132983	O15031	PLXNB2	Plexin-B2	LHVTLYnCSFGR	2.5637e-05	116.96	101.93	1	HexNAc	116.96	+	557.272	3	0.2453	LHVTLYnCSFGRS
134093	Q7L0J3-2	SV2A	Synaptic vesicle glycoprotein 2A	LInSTFLHNK	0.00040288	111.53	85.117	0.874	HexNAc	8.4	+	463.917	3	0.27551	VNSRLInSTFLHN
135051	P08581	MET	Hepatocyte growth factor receptor	LKKTRVLLGnE	0.0062755	55.415	37.146	1	HexNAc	55.41	+	491.959	3	-0.39721	TRVLLGnESCTLT
135198	P11717	IGF2R	Cation-independent mannose-6-phosphate receptor	LKPLGLnDTIVSAGE	0.0057415	63.894	39.907	1	HexNAc	63.89	+	865.465	2	-0.89145	LKPLGLnDTIVSA
136281	A0A087X0W3	GLMP	Glycosylated lysosomal membrane protein	LLEFDSTnVSDTAAKPLGR	7.6573e-21	134.86	118.72	1	HexNAc	134.86	+	746.381	3	0.14185	LEFDSTnVSDTAA
137075	Q9UHG3-2	PCYOX1	Prenylcysteine oxidase 1	LLHALGGDDFLGMLnR	9.4325e-21	169.43	141.85	1	HexNAc	169.43	+	649	3	-0.25828	DFLGMLnRTLLET
137970	Q92542-2	NCSTN	Nicastrin	LLnATHQIGCQSSISGD	4.4501e-09	123.42	90.792	1	HexNAc	123.42	+	1002.47	2	-0.77291	PCVRLLnATHQIG
138028	H7BYB7	SLC15A4	Solute carrier family 15 member 4	LLnCTAPGPDAAAR	2.027e-15	182.72	138.11	1	HexNAc	182.72	+	815.399	2	-0.091608	GSARLLnCTAPGP
138078	Q32P28	LEPRE1	Prolyl 3-hydroxylase 1	LLnGSQR	1.7145e-07	204.91	106.68	1	HexNAc	204.91	+	495.764	2	-0.11868	MNSKLLnGSQRVV
138135	P11279	LAMP1	Lysosome-associated membrane glycoprotein 1	LLNINPnK	0.001839	183.43	132.45	0.897	HexNAc	9.41	+	564.817	2	1.1455	LLNINPnKTSASG
138239	Q5T601	GPR110;ADGRF1	Probable G-protein coupled receptor 110	LLnSSSAIYSK	0.0057887	77.279	39.118	1	HexNAc	77.28	+	693.362	2	-0.054264	FTNDLLnSSSAIY
138282	Q9BZQ6-2	EDEM3	ER degradation-enhancing alpha-mannosidase-like protein 3	LLPAFnTTSGLPYPR	1.0043e-41	216.15	216.15	1	HexNAc	216.15	+	925.488	2	0.17245	KLLPAFnTTSGLP
139123	P02458-3	COL2A1	Collagen alpha-1(II) chain;Collagen alpha-1(II) chain;Chondrocalcin	LLSTEGSQnITYHCK	0.0064405	45.014	29.422	1	HexNAc	45.01	+	651.979	3	0.78146	STEGSQnITYHCK
139232	Q96JB6	LOXL4	Lysyl oxidase homolog 4	LLTLnGSK	0.0016278	155	69.332	1	HexNAc	155	+	524.798	2	0.56796	YDLLTLnGSKVAE
139326	J3KNF6	RGMB	RGM domain family member B	LLTTGDAnFTAAAHSALE	0.00053445	69.815	45.472	1	HexNAc	69.82	+	1003.49	2	-0.27289	LTTGDAnFTAAAH
139937	Q12770	SCAP	Sterol regulatory element-binding protein cleavage-activating protein	LMLLHPSPnCSLR	6.368e-06	103.16	88.367	1	HexNAc	103.16	+	580.964	3	-2.7867	LLHPSPnCSLRAE
140110	O15230	LAMA5	Laminin subunit alpha-5	LMSQTGHLGLAnASAPSGE	3.0982e-13	130.65	100.6	1	HexNAc	130.65	+	1022.49	2	-0.65436	GHLGLAnASAPSG
140280	O15230	LAMA5	Laminin subunit alpha-5	LnASIADLQSQLR	1.2364e-26	206.18	136.09	1	HexNAc	206.18	+	816.434	2	0.36763	ARLHRLnASIADL
140317	A0A7I2YQA5	ATP6AP1	V-type proton ATPase subunit S1	LnASLPALLLIR	7.1529e-08	159.44	149.21	1	HexNAc	159.44	+	748.956	2	0.64633	LRELKLnASLPAL
140408	Q13444-13	ADAM15	Disintegrin and metalloproteinase domain-containing protein 15	LnCSWVHLD	1.3193e-15	135.8	100.84	1	HexNAc	135.8	+	673.806	2	-0.09046	VNGTELnCSWVHL
140686	Q96L35	EPHB4	Receptor protein-tyrosine kinase;Ephrin type-B receptor 4	LnGSSLHLEWSAPLESGGR	2.146e-09	98.759	68.651	1	HexNAc	98.76	+	738.366	3	2.2683	SVVSRLnGSSLHL
140694	Q5VTW1	ADAMTS4	A disintegrin and metalloproteinase with thrombospondin motifs 4	LnGSVLPGSGAPAR	0.00052317	88.441	63.099	1	HexNAc	88.44	+	749.897	2	-0.49402	VFPEKLnGSVLPG
140733	Q07954	LRP1	Prolow-density lipoprotein receptor-related protein 1;Low-density lipoprotein receptor-related protein 1 85 kDa subunit;Low-density lipoprotein receptor-related protein 1 515 kDa subunit;Low-density lipoprotein receptor-related protein 1 intracellular domain	LnGTDPIVAADSK	9.7523e-20	176.4	117.96	1	HexNAc	176.4	+	752.38	2	0.46503	IGSIRLnGTDPIV
140957	Q4KMQ2-3	ANO6	Anoctamin-6	LnITCESSK	0.00517	164.31	96.601	1	HexNAc	164.31	+	627.798	2	0.0038805	CPFWKLnITCESS
140981	P16070-11	CD44	CD44 antigen	LnITCR	0.0001178	169.09	43.777	1	HexNAc	169.09	+	490.247	2	0.61377	LAQIDLnITCRFA
140997	Q5NDL2	EOGT	EGF domain-specific O-linked N-acetylglucosamine transferase	LnITQEGPK	0.006032	157.97	106.78	1	HexNAc	157.97	+	601.817	2	-0.56066	HVLHRLnITQEGP
141228	Q92896	GLG1	Golgi apparatus protein 1	LnLTTDPK	2.6571e-12	178.84	69.552	1	HexNAc	178.84	+	552.793	2	0.09385	LWNYKLnLTTDPK
141319	Q9NUM4	TMEM106B	Transmembrane protein 106B	LNnITIIGPLDMK	1.7776e-09	132.97	100.44	0.909	HexNAc	10	+	822.947	2	-0.016342	GKARLNnITIIGP
141375	Q9ULI3	HEG1	Protein HEG homolog 1	LNnSTGLQSSSVSQTK	0.00031114	82.362	48.486	0.914	HexNAc	10.27	+	927.458	2	0.38	STEKLNnSTGLQS
141433	C9J5X1	IGF1R	Tyrosine-protein kinase receptor;Insulin-like growth factor 1 receptor;Insulin-like growth factor 1 receptor alpha chain;Insulin-like growth factor 1 receptor beta chain	LNPGnYTAR	7.0639e-08	169.52	87.547	1	HexNAc	33.5	+	604.799	2	-0.46688	NRLNPGnYTARIQ
141443	P05362	ICAM1	Intercellular adhesion molecule 1	LnPTVTYGNDSFSAK	6.1372e-05	91.914	67.825	0.782	HexNAc	5.54	+	908.934	2	0.77281	LGDQRLnPTVTYG
141447	P05362	ICAM1	Intercellular adhesion molecule 1	LNPTVTYGnDSFSAK	3.5906e-19	155.37	129.9	0.948	HexNAc	12.61	+	908.934	2	0.51969	PTVTYGnDSFSAK
141541	O00754-2	MAN2B1	Lysosomal alpha-mannosidase;Lysosomal alpha-mannosidase A peptide;Lysosomal alpha-mannosidase B peptide;Lysosomal alpha-mannosidase C peptide;Lysosomal alpha-mannosidase D peptide;Lysosomal alpha-mannosidase E peptide	LnQTEPVAGNYYPVNTR	0.0018007	87.18	66.339	0.922	HexNAc	13.72	+	1070.02	2	1.4349	RPTWKLnQTEPVA
141647	A0A0S2Z4Q7	ST3GAL5	Lactosylceramide alpha-2,3-sialyltransferase	LNSAPVEGYSEHVGnK	9.0162e-05	75.215	60.613	0.858	HexNAc	7.82	+	635.306	3	0.16062	YSEHVGnKTTIRM
141903	Q9NS15-2	LTBP3	Latent-transforming growth factor beta-binding protein 3	LnSTHCQDINECAMPGVCR	2.4408e-23	139.26	124.64	0.997	HexNAc	25.22	+	822.349	3	-0.32891	QGYKRLnSTHCQD
141953	Q9UHG3-2	PCYOX1	Prenylcysteine oxidase 1	LnTSIFSSRPID	0.0048522	80.596	31.956	1	HexNAc	80.6	+	776.896	2	2.4591	LVKGELnTSIFSS
141982	O15230	LAMA5	Laminin subunit alpha-5	LnTTGVSAGCTADLLVGR	2.498e-28	172.24	123.5	1	HexNAc	172.24	+	1004.5	2	0.29635	VDLKRLnTTGVSA
142099	H7BXY6	TSPAN14	Tetraspanin;Tetraspanin-14	LNVYFnCSGASYSRE	1.1905e-23	145.69	120.33	0.954	HexNAc	13.19	+	985.433	2	-0.35854	DLNVYFnCSGASY
142151	A0A0A0MTJ9	NCEH1	Neutral cholesterol ester hydrolase 1	LnWTSLLPASFTK	2.4137e-06	115.12	86.833	1	HexNAc	115.12	+	840.946	2	-0.092373	AVRARLnWTSLLP
142161	E9PC84	TNC	Tenascin	LnYSLPTGQWVGVQLPR	5.5944e-12	116	85.56	1	HexNAc	116	+	1066.06	2	0.44447	FDRYRLnYSLPTG
142334	O15455	TLR3	Toll-like receptor 3	LPAAnFTR	0.0052326	172.56	115.93	1	HexNAc	172.56	+	546.788	2	0.30027	RRLPAAnFTRYSQ
142376	H0YNF6	TM2D3	TM2 domain-containing protein 3	LPADCIDCTTnFSCTYGK	0.00031696	68.034	61.153	1	HexNAc	68.03	+	1163.49	2	-0.41623	CIDCTTnFSCTYG
142726	Q9BY76-2	ANGPTL4	Angiopoietin-related protein 4	LPEMAQPVDPAHnVSR	0.00011561	69.581	47.427	1	HexNAc	69.58	+	655.323	3	0.35024	PVDPAHnVSRLHH
142739	Q12770	SCAP	Sterol regulatory element-binding protein cleavage-activating protein	LPEnQTSPGESPER	4.7015e-05	101.2	70.634	1	HexNAc	101.2	+	872.405	2	0.6969	APKLPEnQTSPGE
143705	P11279	LAMP1	Lysosome-associated membrane glycoprotein 1	LPSDATVVLnR	6.3058e-46	210.4	147.77	1	HexNAc	210.4	+	694.375	2	-0.068367	DATVVLnRSSCGK
143764	K7EKL3	GRN	Granulins;Acrogranin;Paragranulin;Granulin-1;Granulin-2;Granulin-3;Granulin-4;Granulin-5;Granulin-6;Granulin-7	LPSGKYGCCPMPnATCCSD	0.0001228	63.145	41.75	1	HexNAc	63.15	+	1189.46	2	0.25921	GCCPMPnATCCSD
143859	E7EQR8	YIPF3	Protein YIPF3;Protein YIPF3, 36 kDa form III	LPTTVLnATAK	0.0053535	78.864	35.558	1	HexNAc	78.86	+	666.374	2	-0.66616	LPTTVLnATAKAV
144095	P45877	PPIC	Peptidyl-prolyl cis-trans isomerase C	LQATDGHDRPLTnCSIINSGK	0.00012547	47.75	15.2	0.916	HexNAc	10.38	+	625.808	4	-0.44687	HDRPLTnCSIINS
144667	Q96AQ6-3	PBXIP1	Pre-B-cell leukemia transcription factor-interacting protein 1	LQGLENWGQDPGVSAnASK	6.1031e-13	111.63	78.327	0.966	HexNAc	14.54	+	1087.52	2	0.89155	DPGVSAnASKAWH
144724	Q14697-2	GANAB	Neutral alpha-glucosidase AB	LQGLQKnMTRFRIDE	0.00033178	82.586	74.632	1	HexNAc	82.59	+	513.769	4	-0.44838	LQGLQKnMTRFRI
144772	Q9Y283-2	INVS	Inversin	LQGTnSRRPnE	0.0088683	51.073	16.558	1	HexNAc	51.07	+	839.406	2	0.47268	TNSRRPnETAREH
145118	P32970	CD70	CD70 antigen	LQLnHTGPQQDPR	0.00020834	110.15	65.725	1	HexNAc	110.15	+	853.926	2	-0.026596	VAELQLnHTGPQQ
145811	O15118	NPC1	Niemann-Pick C1 protein	LQYYVGQSFANAMYnACRD	0.00029675	96.723	84.242	0.998	HexNAc	26.33	+	825.363	3	-0.53248	FANAMYnACRDVE
146089	O75882-3	ATRN	Attractin	LRVFHIHnE	0.0058598	66.962	44.955	1	HexNAc	66.96	+	456.574	3	0.1052	RVFHIHnESWVLL
146210	Q9Y4L1	HYOU1	Hypoxia up-regulated protein 1	LSALDNLLnHSSMFLK	1.1097e-11	124.39	99.92	0.96	HexNAc	13.84	+	1003.52	2	-0.39866	ALDNLLnHSSMFL
146526	G3XAI2	LAMB1	Laminin subunit beta-1	LSDTTSQSnSTAK	2.225e-07	126.09	90.648	1	HexNAc	126.09	+	771.86	2	0.56604	DTTSQSnSTAKEL
146787	Q6UWU2-2	GLB1L	Beta-galactosidase-1-like protein	LSFGSnSSDFK	0.0017178	109.16	69.114	1	HexNAc	109.16	+	696.32	2	-0.25049	RLSFGSnSSDFKG
146942	O15031	PLXNB2	Plexin-B2	LSHDAnETLPLHLYVK	2.0617e-05	85.496	65.657	1	HexNAc	85.5	+	685.025	3	-0.76548	KLSHDAnETLPLH
147089	J3KPA2	TM2D1	TM2 domain-containing protein 1	LSITnETFR	2.6675e-16	217.83	139.44	1	HexNAc	217.83	+	642.328	2	-1.0757	TRLSITnETFRKT
147587	P55289-2	CDH12	Cadherin-12	LSPEAAIKPnFTVR	0.00075843	69.256	50.865	1	HexNAc	69.26	+	582.653	3	0.36818	EAAIKPnFTVRDF
147701	O75054	IGSF3	Immunoglobulin superfamily member 3	LSQAQGnLSVLETR	8.0128e-27	204.52	169.48	1	HexNAc	204.52	+	859.95	2	1.1048	LSQAQGnLSVLET
148060	Q9UBG0	MRC2	C-type mannose receptor 2	LSYLnGTFR	2.9078e-05	156.01	117.59	1	HexNAc	156.01	+	637.325	2	0.21785	TELSYLnGTFRLL
148249	O15118	NPC1	Niemann-Pick C1 protein	LTCSPRQSQFLnVTATE	1.7494e-05	110.64	84.507	1	HexNAc	110.64	+	1078.02	2	0.6594	RQSQFLnVTATED
148629	P14679	TYR	Tyrosinase	LTGDEnFTIPYWDWR	5.7874e-49	219.41	190.06	1	HexNAc	219.41	+	1058.49	2	-0.42264	KLTGDEnFTIPYW
149001	P17813-2	ENG	Endoglin	LTLQASKQnGTWPRE	3.7894e-71	181.51	140.28	1	HexNAc	181.51	+	966.495	2	0.24771	LQASKQnGTWPRE
149250	G3XAI2	LAMB1	Laminin subunit beta-1	LTnRTHRFLE	8.1017e-07	114.93	63.186	1	HexNAc	114.93	+	745.392	2	0.14734	IIAELTnRTHRFL
149309	Q9P273	TENM3	Teneurin-3	LTnVTFPTGVVTNLHGDMDK	7.5111e-08	79.568	56.694	0.808	HexNAc	6.23	+	788.058	3	-0.79172	SEGRLTnVTFPTG
149496	Q07954	LRP1	Prolow-density lipoprotein receptor-related protein 1;Low-density lipoprotein receptor-related protein 1 85 kDa subunit;Low-density lipoprotein receptor-related protein 1 515 kDa subunit;Low-density lipoprotein receptor-related protein 1 intracellular domain	LTSCATnASICGDEAR	1.7083e-19	156.57	125.68	1	HexNAc	156.57	+	964.92	2	0.19701	LTSCATnASICGD
150032	Q96JJ7	TMX3	Protein disulfide-isomerase TMX3	LVALAVIDEKnTSVEHTR	1.2555e-31	183.09	173.53	1	HexNAc	183.09	+	733.394	3	-0.85949	AVIDEKnTSVEHT
150354	O15230	LAMA5	Laminin subunit alpha-5	LVGGPVAGGDPnQTIR	1.6242e-41	211.45	186.32	1	HexNAc	211.45	+	877.458	2	0.084513	VAGGDPnQTIRGQ
151733	Q12797-10	ASPH	Aspartyl/asparaginyl beta-hydroxylase	LVQLFPnDTSLK	8.3151e-08	155.66	103.71	1	HexNAc	155.66	+	789.425	2	-0.20344	LVQLFPnDTSLKN
152697	Q5SZE2	CERS2	Ceramide synthase 2	LWLPVnLTWADLEDR	1.7112e-25	147.12	119.35	1	HexNAc	147.12	+	1022.52	2	0.19436	RLWLPVnLTWADL
152731	P23229-4	ITGA6	Integrin alpha-6;Integrin alpha-6 heavy chain;Integrin alpha-6 light chain;Processed integrin alpha-6	LWnSTFLEEYSK	0.00060359	106.62	82.237	1	HexNAc	106.62	+	860.409	2	-0.37935	LRSRLWnSTFLEE
152786	A0A7I2V4D1	CTSA	Carboxypeptidase;Lysosomal protective protein;Lysosomal protective protein 32 kDa chain;Lysosomal protective protein 20 kDa chain	LWSSLQTHCCSQnK	0.0048065	63.16	53.872	1	HexNAc	63.16	+	976.435	2	0.27383	THCCSQnKCNFYD
152849	Q9NRB3	CHST12	Carbohydrate sulfotransferase 12	LYAnHTSLPASAR	1.2528e-05	101.8	79.225	1	HexNAc	101.8	+	535.274	3	-0.1524	MLRLYAnHTSLPA
153525	Q07954	LRP1	Prolow-density lipoprotein receptor-related protein 1;Low-density lipoprotein receptor-related protein 1 85 kDa subunit;Low-density lipoprotein receptor-related protein 1 515 kDa subunit;Low-density lipoprotein receptor-related protein 1 intracellular domain	LYWTDGDNISMANMDGSnR	0.00014135	83.633	68.471	0.982	HexNAc	17.42	+	1182	2	0.60257	ANMDGSnRTLLFS
153531	P17050	NAGA	Alpha-N-acetylgalactosaminidase	MAAALnATGR	3.3652e-19	210.95	130.92	1	HexNAc	210.95	+	589.795	2	-0.2802	KMAAALnATGRPI
154039	H0YBZ2	CD74	HLA class II histocompatibility antigen gamma chain	MATPLLMQALPMGALPQGPMQnATK	2.9805e-13	86.558	64.353	1	HexNAc	86.56	+	938.474	3	-0.0040593	PQGPMQnATKYGN
154061	Q69YI7-2	NAIF1	Nuclear apoptosis-inducing factor 1	MAVPAKKRKmnFSE	0.0094197	46.481	8.292	1	HexNAc	46.48	+	619.318	3	0.1013	AKKRKMnFSEREV
154132	G3XAI2	LAMB1	Laminin subunit beta-1	MAVYLATGnVSGGVCDDCQHNTMGRNCE	0.0014566	100.29	81.593	0.926	HexNAc	13.97	+	1107.12	3	-1.0654	VYLATGnVSGGVC
154208	Q5T601	GPR110;ADGRF1	Probable G-protein coupled receptor 110	MCPQnTSIPIR	9.3207e-06	171.05	141.71	1	HexNAc	171.05	+	760.366	2	-1.5011	IKMCPQnTSIPIR
154657	Q5KU26	COLEC12	Collectin-12	MDnVTGGMETSR	3.962e-07	134.61	106.88	1	HexNAc	134.61	+	750.819	2	-0.16211	VVEKMDnVTGGME
154713	A0A7I2V4D1	CTSA	Carboxypeptidase;Lysosomal protective protein;Lysosomal protective protein 32 kDa chain;Lysosomal protective protein 20 kDa chain	MDPPCTnTTAASTYLNNPYVR	9.6226e-15	125.53	100.97	0.819	HexNAc	9.55	+	1295.08	2	-0.62889	MDPPCTnTTAAST
154800	A0A3B3IUB5	HM13	Minor histocompatibility antigen H13	MDSALSDPHnGSAE	0.00019538	115.78	95.793	1	HexNAc	115.78	+	838.341	2	-0.68319	ALSDPHnGSAEAG
155436	G3XAI2	LAMB1	Laminin subunit beta-1	MEMPSTPQQLQnLTEDIR	4.0192e-94	249.12	215.24	1	HexNAc	249.12	+	1167.55	2	-0.59228	TPQQLQnLTEDIR
156370	P17050	NAGA	Alpha-N-acetylgalactosaminidase	MGnFTCMGYPGTTLDK	0.0047824	65.563	35.124	1	HexNAc	65.56	+	998.428	2	-0.16734	IYADMGnFTCMGY
156473	Q9UKY4	POMT2	Protein O-mannosyl-transferase 2	MGSYYInR	3.7532e-05	167.69	119.87	1	HexNAc	167.69	+	603.777	2	0.83317	MGSYYInRTFFFD
156545	Q13308-5	PTK7	Inactive tyrosine-protein kinase 7	MHIFQnGSLVIHDVAPEDSGR	2.2413e-26	129.78	114.86	1	HexNAc	129.78	+	632.058	4	-0.31134	RMHIFQnGSLVIH
156676	Q07954	LRP1	Prolow-density lipoprotein receptor-related protein 1;Low-density lipoprotein receptor-related protein 1 85 kDa subunit;Low-density lipoprotein receptor-related protein 1 515 kDa subunit;Low-density lipoprotein receptor-related protein 1 intracellular domain	mHLnGSNVQVLHR	0.0012577	65.511	44.654	0.829	HexNAc	6.85	+	575.29	3	1.9965	IRRMHLnGSNVQV
157255	P08648	ITGA5	Integrin alpha-5;Integrin alpha-5 heavy chain;Integrin alpha-5 light chain	MKIYLRnE	6.7645e-12	129.74	101.57	1	HexNAc	129.74	+	635.329	2	0.48699	MKIYLRnESEFRD
157512	A0A087X0A8	COL12A1	Collagen alpha-1(XII) chain	MLEAYnLTEK	0.0010796	121.08	86.384	1	HexNAc	121.08	+	707.842	2	-0.66327	KMLEAYnLTEKNF
158090	Q69YM1	DKFZp762C0813;KIAA1467	Uncharacterized protein KIAA1467	MLSAFnATSGK	2.8205e-05	156.36	109.18	1	HexNAc	156.36	+	665.321	2	0.058169	KMLSAFnATSGKA
158694	P11717	IGF2R	Cation-independent mannose-6-phosphate receptor	MnFTGGDTCHK	3.4557e-05	121.45	91.094	1	HexNAc	121.45	+	490.871	3	-0.11152	NGLLKMnFTGGDT
158935	E5RK99	CTHRC1	Collagen triple helix repeat-containing protein 1	MnSTINIHRTSSVE	0.00029459	110.86	70.305	0.987	HexNAc	18.79	+	896.431	2	-0.90646	QGSPEMnSTINIH
159004	Q9UIG8-3	SLCO3A1	Solute carrier organic anion transporter family member 3A1	MnVSVLTTLERR	0.0056761	54.09	25.114	1	dHexHexNAc	54.09	+	453.237	4	4.0149	XXXXXMnVSVLTT
159721	Q96AY3-2	FKBP10	Peptidyl-prolyl cis-trans isomerase FKBP10	MRYHYnGSLmDGTLFDSSYSR	0.00010494	59.574	52.298	1	HexNAc	59.57	+	691.052	4	4.3292	XMRYHYnGSLMDG
159800	Q99941-2	ATF6B	Cyclic AMP-dependent transcription factor ATF-6 beta;Processed cyclic AMP-dependent transcription factor ATF-6 beta	MSLVMPAMAPnETLSGR	5.9301e-13	124.47	103.22	1	HexNAc	124.47	+	1004.48	2	2.9565	MPAMAPnETLSGR
159840	E5RH05	TULP2	Tubby-related protein 2	MSQDnDTLMRDILGHELAAMR	0.0072145	43.523	27.627	1	dHexHexNAc	43.52	+	936.766	3	1.0686	XXMSQDnDTLMRD
159993	P11717	IGF2R	Cation-independent mannose-6-phosphate receptor	MSVINFECnK	0.00031732	148.19	122.25	0.948	HexNAc	12.64	+	722.826	2	0.71409	VINFECnKTAGND
160384	P78310-2	CXADR	Coxsackievirus and adenovirus receptor	MTSSVISVKnASSE	0.0010858	82.069	36.072	1	HexNAc	82.07	+	821.896	2	-0.20524	SVISVKnASSEYS
160588	P58397	ADAMTS12	A disintegrin and metalloproteinase with thrombospondin motifs 12	MVGCDYEIDSnATEDR	5.2188e-24	184.99	168.62	1	HexNAc	184.99	+	1039.42	2	-2.376	DYEIDSnATEDRC
160767	Q9Y487	ATP6V0A2	V-type proton ATPase 116 kDa subunit a isoform 2	MVLWnDSVVR	5.3524e-14	204.17	145.36	1	HexNAc	204.17	+	711.358	2	0.85436	KKMVLWnDSVVRH
160853	C9JX27	ATG9A	Autophagy-related protein 9A	MVnHSLHPTEPVK	2.1295e-07	118.2	88.861	1	HexNAc	118.2	+	564.619	3	-0.16717	FANKMVnHSLHPT
161278	C9JH33	VIPR1	Vasoactive intestinal polypeptide receptor 1	MWDnLTCWPATPR	9.3491e-22	199.31	161.76	1	HexNAc	199.31	+	925.914	2	0.20753	CSKMWDnLTCWPA
161359	B7Z7D2	ACP2	Lysosomal acid phosphatase	MYFRnE	5.6428e-31	160.74	87.585	1	HexNAc	160.74	+	531.732	2	-0.10929	VEMYFRnESDKAP
161459	E9PE72	ENPP1	Ectonucleotide pyrophosphatase/phosphodiesterase family member 1;Alkaline phosphodiesterase I;Nucleotide pyrophosphatase	MYnGSVPFEER	0.00014882	125.28	85.959	1	HexNAc	125.28	+	766.34	2	-1.0821	DIYKMYnGSVPFE
161474	Q9UBV2	SEL1L	Protein sel-1 homolog 1	MYSEGSDIVPQSnETALHYFK	2.8746e-05	58.938	40.378	1	HexNAc	58.94	+	873.735	3	-0.28234	DIVPQSnETALHY
161523	C9JRV0	RNF13	E3 ubiquitin-protein ligase RNF13	nACEPIVPPPVK	0.0070965	72.79	43.123	1	HexNAc	72.79	+	762.392	2	1.2965	INSKPEnACEPIV
161819	P08648	ITGA5	Integrin alpha-5;Integrin alpha-5 heavy chain;Integrin alpha-5 light chain	NALnLTFHAQNVGEGGAYEAELR	1.3601e-20	110.9	90.088	0.77	HexNAc	7.23	+	893.1	3	0.6836	GDKNALnLTFHAQ
161831	Q9GZX3	CHST6	Carbohydrate sulfotransferase 6	NALnVSQAWR	0.0039101	108.56	67.116	0.998	HexNAc	26.28	+	681.344	2	-1.4819	SSRNALnVSQAWR
162062	P07093-2	SERPINE2	Glia-derived nexin	nASEIEVPFVTR	7.3069e-53	242.35	178.93	1	HexNAc	242.35	+	782.896	2	1.0512	NAVFVKnASEIEV
162091	A0A0A0MTC7	LAMA4	Laminin subunit alpha-4	nASGIYAEIDGAK	0.00076238	91.076	52.526	1	HexNAc	91.08	+	756.365	2	-2.441	LDDIIKnASGIYA
162111	A0A669KAV0	CRELD1	Cysteine-rich with EGF-like domain protein 1	nASHLVCSACFGPCAR	0.00099969	68.413	50.674	1	HexNAc	68.41	+	1005.43	2	0.6326	YFEAERnASHLVC
162140	Q9H2J7-3	SLC6A15	Sodium-dependent neutral amino acid transporter B(0)AT2	nASHTFVEPE	2.0457e-06	128.33	93.178	1	HexNAc	128.33	+	667.299	2	-0.052044	QCPLVKnASHTFV
162154	P56199	ITGA1	Integrin alpha-1	nASLVLSSSNQKRE	4.8727e-43	164.01	134.67	0.999	HexNAc	30.15	+	579.299	3	-0.74365	GELRSEnASLVLS
162202	C9JRV0	RNF13	E3 ubiquitin-protein ligase RNF13	nASQTFDDLPAR	0.00048308	118.4	67.127	1	HexNAc	118.4	+	769.36	2	0.56215	LAYNFEnASQTFD
162213	A0A7I2V3C1	ADAM9	Disintegrin and metalloproteinase domain-containing protein 9	nASYGIEPLQnSSHFE	0.0027994	62.203	35.671	1	HexNAc	62.2	+	1099.99	2	-0.41594	GIEPLQnSSHFEH
162213	A0A7I2V3C1	ADAM9	Disintegrin and metalloproteinase domain-containing protein 9	nASYGIEPLQnSSHFE	0.0027994	62.203	35.671	1	HexNAc	62.2	+	1099.99	2	-0.41594	GLLHLEnASYGIE
162262	P13473-2	LAMP2	Lysosome-associated membrane glycoprotein 2	nATCLYAK	0.0063011	115.57	55.184	1	HexNAc	115.57	+	572.271	2	-0.37032	NLTDSEnATCLYA
162276	P20933	AGA	N(4)-(beta-N-acetylglucosaminyl)-L-asparaginase;Glycosylasparaginase alpha chain;Glycosylasparaginase beta chain	nATEAAWR	5.8022e-13	213.03	153.01	1	HexNAc	213.03	+	561.265	2	-0.25782	NTWPFKnATEAAW
162295	O75976	CPD	Carboxypeptidase D	nATISVAGINHnITTGR	0.00017661	86.18	46.331	0.949	HexNAc	12.2	+	715.698	3	-1.2602	TGSGLEnATISVA
162295	O75976	CPD	Carboxypeptidase D	nATISVAGINHnITTGR	0.00017661	86.18	46.331	0.949	HexNAc	12.2	+	715.698	3	-1.2602	VAGINHnITTGRF
162314	Q9Y4L1	HYOU1	Hypoxia up-regulated protein 1	nATLAEQAK	9.5821e-41	236.69	126.9	1	HexNAc	236.69	+	574.793	2	-0.22694	ETWAWKnATLAEQ
162438	Q9HCU4	CELSR2	Cadherin EGF LAG seven-pass G-type receptor 2	nATQHTAGYFGSDVK	0.0016661	55.203	35.096	1	HexNAc	55.2	+	600.28	3	-0.92719	LALLLRnATQHTA
162460	F5GXJ9	ALCAM	CD166 antigen	nATVVWMK	0.00064945	133.23	61.613	1	HexNAc	133.23	+	576.292	2	0.55115	TISASRnATVVWM
162484	M0QZH0	RCN3	Reticulocalbin-3	nATYGHYAPGEE	0.0086084	51.454	17.584	1	HexNAc	51.45	+	504.548	3	-0.39145	GWEELRnATYGHY
162509	O43852	CALU	Calumenin	nATYGYVLDDPDPDDGFNYK	1.1125e-24	125.61	90.651	0.977	HexNAc	16.19	+	1241.53	2	0.028722	SWEEYKnATYGYV
162756	C9JP16	CRTAP	Cartilage-associated protein	nCSAAPQPEPAAGLASYPELR	1.4045e-39	178.72	163.77	1	HexNAc	178.72	+	1201.57	2	0.36544	EAFCHRnCSAAPQ
162823	Q4G148-2	GXYLT1	Glucoside xylosyltransferase 1	nCSFEDDNIR	0.0022624	113.22	82.965	0.962	HexNAc	14	+	736.802	2	0.19628	VYEALRnCSFEDD
162872	A0A6Q8PFH3	POMK	Protein O-mannose kinase	nCSPWLSCEELR	1.2746e-07	145.46	125.82	1	HexNAc	145.46	+	877.38	2	-0.77437	RIGQMKnCSPWLS
162894	Q14118	DAG1	Dystroglycan;Alpha-dystroglycan;Beta-dystroglycan	nCSTITLQnITR	4.3134e-08	110.57	63.345	1	HexNAc	110.57	+	913.944	2	NA	FAFGDRnCSTITL
162894	Q14118	DAG1	Dystroglycan;Alpha-dystroglycan;Beta-dystroglycan	nCSTITLQnITR	4.3134e-08	110.57	63.345	1	HexNAc	110.57	+	913.944	2	NA	STITLQnITRGSI
162919	F5GYV0	EMP1	Epithelial membrane protein 1	NCTnISCSDSLSYASEDALK	3.381e-08	89.624	73.274	0.775	HexNAc	5.38	+	1219.52	2	-0.44054	LWKNCTnISCSDS
162944	P46531	NOTCH1	Neurogenic locus notch homolog protein 1;Notch 1 extracellular truncation;Notch 1 intracellular domain	nCTQSLQCWK	0.0017653	116.52	71.385	1	HexNAc	116.52	+	764.332	2	-0.48034	FNDPWKnCTQSLQ
162990	P00533	EGFR	Epidermal growth factor receptor;Receptor protein-tyrosine kinase	nCTSISGDLHILPVAFR	7.0735e-15	130.05	108.16	1	HexNAc	130.05	+	701.689	3	-0.025986	NIKHFKnCTSISG
163211	A0A3B3ISS6	GPNMB	Transmembrane glycoprotein NMB	NDRnSSDETFLK	1.0087e-07	138.05	138.05	0.897	HexNAc	9.41	+	543.585	3	0.042647	FQKNDRnSSDETF
163253	Q96RD7-2	PANX1	Pannexin-1	nDSTVPDQFQCK	0.0009678	99.653	62.177	1	HexNAc	99.65	+	821.357	2	3.0268	KSGILRnDSTVPD
163634	O00468-6	AGRN	Agrin;Agrin N-terminal 110 kDa subunit;Agrin C-terminal 110 kDa subunit;Agrin C-terminal 90 kDa fragment;Agrin C-terminal 22 kDa fragment	NELMLnSSLMR	1.0618e-182	308.99	230.65	1	HexNAc	110.25	+	755.866	2	-0.032987	KNELMLnSSLMRI
163725	A0A0G2JN98	CRIM1	Cysteine-rich motor neuron 1 protein;Processed cysteine-rich motor neuron 1 protein	nESCGGTFGIYGTCDR	2.4716e-18	143.14	111.96	1	HexNAc	143.14	+	998.904	2	0.75541	TCASQRnESCGGT
163803	P05026-2	ATP1B1	Sodium/potassium-transporting ATPase subunit beta-1	nESLETYPVMK	2.4197e-05	160.23	127.97	1	HexNAc	160.23	+	757.358	2	-0.02129	KPKPPKnESLETY
163827	P41221-2	WNT5A;WNT5B	Protein Wnt-5a;Protein Wnt-5b	nESTGSLGTQGR	8.9107e-08	154.24	106.64	1	HexNAc	154.24	+	705.329	2	-0.53201	PDYCVRnESTGSL
164106	H0YNF6	TM2D3	TM2 domain-containing protein 3	NFIInMTCR	7.1058e-16	217.14	178.26	1	HexNAc	73.9	+	686.323	2	-1.0783	QKNFIInMTCRFC
164333	Q8IWF2	FOXRED2	FAD-dependent oxidoreductase domain-containing protein 2	nFSGPDKDVFFDDR	8.0103e-13	139.46	120.63	1	HexNAc	139.46	+	621.279	3	0.46038	NMEYGRnFSGPDK
164393	H3BM21	ITGB3	Integrin beta;Integrin beta-3	nFSIQVR	0.00020938	194.84	84.467	1	HexNAc	194.84	+	533.78	2	0.30904	RPDDSKnFSIQVR
164429	A0A7I2V3C1	ADAM9	Disintegrin and metalloproteinase domain-containing protein 9	nFSSCSAEDFEK	1.4032e-07	142.77	142.77	1	HexNAc	142.77	+	812.328	2	-0.024659	GASGSRnFSSCSA
164452	A0A087X0S5	COL6A1	Collagen alpha-1(VI) chain	nFTAADWGQSR	6.6891e-47	240.37	185.6	1	HexNAc	240.37	+	728.329	2	-0.34468	DHTYRRnFTAADW
164506	P18084	ITGB5	Integrin beta-5;Integrin beta	nFTALIPGTTVEILDGDSK	1.2723e-17	122.87	91.737	1	HexNAc	122.87	+	1097.56	2	0.59867	HYMLYKnFTALIP
164547	Q5KU26	COLEC12	Collectin-12	nFTILQGPPGPR	0.0055523	72.29	42.268	1	HexNAc	72.29	+	750.396	2	2.91	HGQLIKnFTILQG
164559	Q9NPR2-2	SEMA4B	Semaphorin-4B	nFTLARDE	3.4296e-05	111.86	48.809	1	HexNAc	111.86	+	584.778	2	0.63049	TYINMEnFTLARD
164561	O43909	EXTL3	Exostosin-like 3	nFTLTVTDFYR	0.0035904	84.734	59.499	1	HexNAc	84.73	+	790.386	2	-2.3682	SPRYLRnFTLTVT
164565	P43251-4	BTD	Biotinidase	nFTLVPVWGKE	0.0013049	92.295	59.071	1	HexNAc	92.3	+	746.888	2	-0.95288	SEMMYDnFTLVPV
164617	Q9UHN6-2	TMEM2	Transmembrane protein 2	nFTSVHLSYVELK	3.2836e-08	129.92	83.097	1	HexNAc	129.92	+	870.446	2	0.20819	HIMIMKnFTSVHL
164675	P08581	MET	Hepatocyte growth factor receptor	nFTVACQHR	0.005837	159.4	117.86	1	HexNAc	159.4	+	668.309	2	0.6795	VHEAGRnFTVACQ
164809	P07686	HEXB	Beta-hexosaminidase subunit beta;Beta-hexosaminidase subunit beta chain B;Beta-hexosaminidase subunit beta chain A	NFYISHSPnSTAGPSCTLLE	1.095e-05	111.06	82.919	0.934	HexNAc	11.5	+	1199.55	2	0.46917	YISHSPnSTAGPS
164928	F6UB75	HLA-DMB	HLA class II histocompatibility antigen, DM beta chain	NGLQNCATHTQPFWGSLTnR	0.00044858	46.399	31.636	1	HexNAc	38.94	+	835.724	3	0.38521	FWGSLTnRTRPPS
164937	Q9UFM8	DKFZp566H1924;NPTN	Neuroplastin	NGMPMDIVnTSGR	3.98e-153	261.02	218.67	1	HexNAc	122.77	+	797.864	2	-0.73729	MPMDIVnTSGRFF
165030	Q13563-2	PKD2	Polycystin-2	nGSCSIPQDLR	8.8452e-06	171.32	125.31	1	HexNAc	171.32	+	725.336	2	0.067268	RQLRVRnGSCSIP
165071	O00391-2	QSOX1	Sulfhydryl oxidase 1	nGSGAVFPVAGADVQTLR	6.5465e-12	107.35	75.339	1	HexNAc	107.35	+	981.5	2	0.32307	FKAFTKnGSGAVF
165095	Q9UL01	DSE	Dermatan-sulfate epimerase	nGSGNWLADQIR	0.007271	78.908	43.494	0.905	HexNAc	9.8	+	767.368	2	-0.91797	DKFVMRnGSGNWL
165124	P21810	BGN	Biglycan	nGSLSFLPTLRE	2.5118e-10	130.47	84.495	1	HexNAc	130.47	+	768.899	2	-0.43225	QIRMIEnGSLSFL
165153	P30530-2	AXL	Tyrosine-protein kinase receptor UFO;Receptor protein-tyrosine kinase	nGSQAFVHWQEPR	3.721e-06	112.24	86.224	1	HexNAc	112.24	+	879.913	2	-0.71092	NISATRnGSQAFV
165192	P11717	IGF2R	Cation-independent mannose-6-phosphate receptor	nGSSIVDLSPLIHR	7.733e-27	204.69	168.17	1	HexNAc	204.69	+	855.955	2	0.42777	TECSVRnGSSIVD
165248	G3V4D0	JKAMP	JNK1/MAPK8-associated membrane protein	nGSTEIYGECGVCPR	4.0509e-19	151.98	129.78	1	HexNAc	151.98	+	951.404	2	0.47428	KTLLFKnGSTEIY
165262	Q13563-2	PKD2	Polycystin-2	nGTAWIYTSEK	0.0046998	74.537	37.426	1	HexNAc	74.54	+	736.849	2	0.71558	APFGPRnGTAWIY
165269	Q7KYR7-6	BTN2A1	Butyrophilin subfamily 2 member A1	nGTYRCYFQE	0.0037376	87.641	50.947	1	HexNAc	87.64	+	770.822	2	0.37323	NITAQEnGTYRCY
165373	O75882-3	ATRN	Attractin	nHSCSEGQISIFR	1.1656e-14	175.38	162.51	1	HexNAc	175.38	+	579.934	3	-0.13537	DHCVPRnHSCSEG
165438	E9PIA8	PPT1	Palmitoyl-protein thioesterase 1	nHSIFLADINQER	6.9201e-61	237.46	215.13	1	HexNAc	52.32	+	587.292	3	-0.34019	KEDVYRnHSIFLA
165510	P17301	ITGA2	Integrin alpha-2	nHSSYLGYSVAAISTGE	1.1894e-36	177.04	133.86	1	HexNAc	177.04	+	979.953	2	1.5489	QILQDRnHSSYLG
165532	Q9UIQ6-3	LNPEP	Leucyl-cystinyl aminopeptidase;Leucyl-cystinyl aminopeptidase, pregnancy serum form	nHTAPITE	0.0083123	109.66	78.242	1	HexNAc	109.66	+	543.259	2	0.20805	NYLGNEnHTAPIT
165554	P15529-15	CD46	Membrane cofactor protein	nHTWLPVSDDACYR	2.1628e-40	223.58	208.68	1	HexNAc	223.58	+	968.928	2	-0.75737	HTICDRnHTWLPV
165610	Q96AY3	FKBP10	Peptidyl-prolyl cis-trans isomerase FKBP10	nHTYNTYIGQGYIIPGMDQGLQGACMGER	2.8222e-60	149.93	138.16	0.968	HexNAc	14.85	+	1149.85	3	0.82445	DSSYSRnHTYNTY
166305	O95479	H6PD	GDH/6PGL endoplasmic bifunctional protein;Glucose 1-dehydrogenase;6-phosphogluconolactonase	NInSSCRPGPGAWLR	0.00044042	93.096	48.778	0.989	HexNAc	19.6	+	944.46	2	0.2763	DIARNInSSCRPG
166598	F2Z389	TMEM9	Transmembrane protein 9	nISGHIYNQnVSQK	0.0012221	63.225	35.962	0.927	HexNAc	10.19	+	669.992	3	0.83457	ICPPYRnISGHIY
166600	F2Z389	TMEM9	Transmembrane protein 9	NISGHIYnQnVSQK	0.0012632	61.003	33.974	0.911	HexNAc	7.99	+	669.992	3	0.51456	GHIYNQnVSQKDC
166663	Q92542-2	NCSTN	Nicastrin	nISGVVLADHSGAFHNK	2.5565e-13	129.06	96.354	0.979	HexNAc	16.62	+	656.997	3	-0.048026	RFLRARnISGVVL
166760	O14672	ADAM10	Disintegrin and metalloproteinase domain-containing protein 10	nISQVLEK	1.8928e-35	176.62	90.435	1	HexNAc	176.62	+	1133.6	1	0.041228	SLCSIRnISQVLE
166838	B9A025	LOXL3	Lysyl oxidase homolog 3	nITAEDCSHSQDAGVR	8.7723e-25	183.74	157.75	1	HexNAc	183.74	+	654.953	3	0.15358	WKCPHKnITAEDC
166881	Q04771	ACVR1	Activin receptor type-1	nITAQLPTK	0.0099875	139.76	96.637	1	HexNAc	105.36	+	594.827	2	-1.7632	GDWCNRnITAQLP
166894	H0Y997	TXNDC15	Thioredoxin domain-containing protein 15	nITGLEnFTLK	0.0034392	64.583	37.614	1	HexNAc	64.58	+	828.422	2	0.57774	NITGLEnFTLKIL
166934	P26006	ITGA3	Integrin alpha-3;Integrin alpha-3 heavy chain;Integrin alpha-3 light chain	nITIVTGAPR	2.1509e-19	213.58	139.74	1	HexNAc	213.58	+	622.846	2	-0.20985	FILHPKnITIVTG
166952	P26006	ITGA3	Integrin alpha-3;Integrin alpha-3 heavy chain;Integrin alpha-3 light chain	nITLAYTLEADR	0.00049833	108.71	64.097	1	HexNAc	108.71	+	791.902	2	-0.18403	NPNYRRnITLAYT
167001	A0A140T9B8	MICB	MHC class I polypeptide-related sequence B	nITLTWR	0.0061572	166.19	108.6	1	HexNAc	166.19	+	553.796	2	1.9189	SSFYPRnITLTWR
167032	A3KFI2	NBL1	Neuroblastoma suppressor of tumorigenicity 1	nITQIVGHSGCEAK	7.6974e-05	99.069	66.463	1	HexNAc	99.07	+	858.915	2	-0.24244	AWCEAKnITQIVG
167067	A0A7I2V4D7	NOMO1;NOMO3;NOMO2	Nodal modulator 2;Nodal modulator 1;Nodal modulator 3	nITTGTYTIHAQKE	0.0056321	70.638	30.701	1	HexNAc	70.64	+	890.442	2	0.79581	GSFRLEnITTGTY
167411	A0A3B3IT37	COLGALT2	Procollagen galactosyltransferase 2	nKTIVAPMLE	0.006739	77.644	50.597	1	HexNAc	77.64	+	659.85	2	2.5134	NLLIAEnKTIVAP
167423	Q16563-2	SYPL1	Synaptophysin-like protein 1	nKTVTATFGYPFRLNE	1.0015e-71	184.99	149.31	0.994	HexNAc	22.53	+	1031.02	2	0.36952	PPAVTEnKTVTAT
167768	P49641-1	MAN2A2	Alpha-mannosidase 2x;Alpha-mannosidase	NLGFnCTTSQGK	0.001123	96.745	62.492	0.909	HexNAc	9.97	+	765.349	2	-2.5736	AKNLGFnCTTSQG
168147	A0A0A0MT32	LIPA;LIPJ	Lysosomal acid lipase/cholesteryl ester hydrolase;Lipase member J	NLnMSR	0.0017336	155.95	56.155	1	HexNAc	45.4	+	469.224	2	-0.092953	FNERNLnMSRVDV
168180	P08648	ITGA5	Integrin alpha-5;Integrin alpha-5 heavy chain;Integrin alpha-5 light chain	NLnNSQSDVVSFR	4.453e-32	209.97	163.99	0.891	HexNAc	10.89	+	841.903	2	-0.08356	ILSKNLnNSQSDV
168460	A0A087X0A8	COL12A1	Collagen alpha-1(XII) chain	NLQVYnATSNSLTVK	1.6961e-10	117.23	77.36	0.978	HexNAc	16.78	+	927.976	2	1.82	RNLQVYnATSNSL
168584	Q7Z4H8	KDELC2	KDEL motif-containing protein 2	nLSDLLEK	2.4099e-11	150.04	15.477	1	HexNAc	150.04	+	1134.59	1	1.5624	YVPIKRnLSDLLE
168612	Q9UJ14	GGT7	Gamma-glutamyltransferase 7;Gamma-glutamyltransferase 7 heavy chain;Gamma-glutamyltransferase 7 light chain	nLSDSLAR	3.3948e-08	204.64	25.105	1	HexNAc	204.64	+	539.772	2	-0.19229	VLTLNRnLSDSLA
168686	Q99519	NEU1	Sialidase-1	nLSLDIGTEVFAPGPGSGIQK	3.9146e-07	77.899	57.889	1	HexNAc	77.9	+	1152.09	2	0.44926	SWSTPRnLSLDIG
168715	E5RJ40	SLC39A14	Zinc transporter ZIP14	nLSTCFSSGDLFTAHnFSEQSR	0.00059201	42.904	30.349	1	HexNAc	42.9	+	971.094	3	0.20189	HVQGHRnLSTCFS
168745	P55290-5	CDH13	Cadherin-13	nLSVVILGASDK	2.057e-07	138.35	90.43	1	HexNAc	138.35	+	709.89	2	-0.16507	VCDDAKnLSVVIL
168824	H0YNP1	GLCE	D-glucuronyl C5-epimerase	nLTEKPPHIEVYETAEDR	3.4078e-06	89.873	66.774	1	HexNAc	89.87	+	782.048	3	0.38801	LSHYSKnLTEKPP
168847	O15455	TLR3	Toll-like receptor 3	nLTELDMR	5.3558e-08	201.84	130.99	1	HexNAc	201.84	+	597.787	2	-0.51856	FGPAFRnLTELDM
168880	Q13641	TPBG	Trophoblast glycoprotein	nLTEVPTDLPAYVR	2.8746e-18	191.57	115.43	1	HexNAc	191.57	+	895.962	2	0.13324	VKCVNRnLTEVPT
168948	A0A0A0MTC7	LAMA4	Laminin subunit alpha-4	nLTEVVPQLLDQLR	6.109e-10	134.24	100.56	1	HexNAc	134.24	+	921.004	2	0.59247	ARDAVRnLTEVVP
168973	Q9HAT2-2	SIAE	Sialate O-acetylesterase	nLTFEGPLPEK	4.2812e-05	146.79	114.94	1	HexNAc	146.79	+	724.369	2	-1.0463	LAYGEKnLTFEGP
168984	Q13641	TPBG	Trophoblast glycoprotein	nLTHLESLHLEDNALK	9.4121e-12	108.25	81.811	0.821	HexNAc	6.62	+	684.02	3	NA	TYVSFRnLTHLES
169072	Q8N0Z9-2	VSIG10	V-set and immunoglobulin domain-containing protein 10	nLTQPEVIIQPSSR	3.4568e-07	120.53	96.235	1	HexNAc	120.53	+	892.973	2	1.7743	KILWLRnLTQPEV
169152	E9PC84	TNC	Tenascin	nLTVPGSLR	0.0017908	109.16	41.95	1	HexNAc	109.16	+	580.32	2	0.21852	KVEAARnLTVPGS
169222	P07996	THBS1	Thrombospondin-1	NLVCVAnATYHCKKD	0.00033022	76.155	54.921	0.906	HexNAc	9.83	+	665.98	3	NA	NLVCVAnATYHCK
169549	Q9UEL6	MPZL1	Myelin protein zero-like protein 1	NMQFIHnGTYICD	0.0013157	87.641	72.263	0.873	HexNAc	8.36	+	908.387	2	-2.2087	NMQFIHnGTYICD
169574	Q7KYR7-6	BTN2A1	Butyrophilin subfamily 2 member A1	NMSCSInnTLLGQK	0.00035414	78.548	37.959	0.991	HexNAc	20.46	+	993.461	2	-0.046742	NMSCSInNTLLGQ
169577	Q7KYR7-6	BTN2A1	Butyrophilin subfamily 2 member A1	nMSCSInNTLLGQK	0.00060794	76.85	50.807	0.979	HexNAc	13.93	+	993.461	2	-0.14328	RDKSVRnMSCSIN
169823	Q9HDC9-2	APMAP	Adipocyte plasma membrane-associated protein	nMSFVNDLTVTQDGRK	4.001e-28	196.27	170.65	0.794	HexNAc	5.86	+	1014.49	2	0.063876	TPIEGKnMSFVND
170114	P11279	LAMP1	Lysosome-associated membrane glycoprotein 1	nMTFDLPSDATVVLNR	1.5453e-06	100.22	71.319	1	dHexHexNAc	62.25	+	1071.52	2	1.6011	TKSGPKnMTFDLP
170133	P12110-3	COL6A2	Collagen alpha-2(VI) chain	nMTLFSDLVAEK	0.0012161	95.195	62.941	1	HexNAc	95.2	+	785.887	2	0.006958	KPQQVRnMTLFSD
170153	Q9P273	TENM3	Teneurin-3	nMTLPGENGQNLVEWR	8.3183e-25	190.82	160.47	0.85	HexNAc	10.55	+	1030.99	2	-0.38332	PTVAKRnMTLPGE
170274	Q9UKU6	TRHDE	Thyrotropin-releasing hormone-degrading ectoenzyme	NNFnGSLVQASYQHE	2.1289e-05	115	95.548	0.999	HexNAc	31.5	+	955.929	2	0.16479	WPKNNFnGSLVQA
170579	F5H1T4	ERBB2	Receptor protein-tyrosine kinase;Receptor tyrosine-protein kinase erbB-2	NNQLALTLIDTnR	0.0086626	81.625	58.02	1	HexNAc	53.26	+	844.944	2	2.18	LTLIDTnRSRACH
170704	O75976	CPD	Carboxypeptidase D	nNSNNFDLNR	0.0047361	96.143	71.267	0.798	HexNAc	11.97	+	705.816	2	0.56823	ISVIGRnNSNNFD
170947	E7EQ29	GLB1	Beta-galactosidase	NNVITLnITGK	3.5252e-05	151.55	118.28	0.998	HexNAc	29.87	+	695.383	2	0.54677	NNVITLnITGKAG
170984	P07996	THBS1	Thrombospondin-1	NNVVnGSSPAIR	1.5568e-112	247.88	203.98	1	HexNAc	70.78	+	715.865	2	0.22762	LDNNVVnGSSPAI
171370	O15118	NPC1	Niemann-Pick C1 protein	NPnLTISFTAER	0.0075971	78.683	31.791	0.906	HexNAc	9.85	+	783.394	2	3.0152	KNYKNPnLTISFT
171518	P43251-4	BTD	Biotinidase	NPVGLIGAEnATGETDPSHSK	2.525e-32	143.93	119.87	0.998	HexNAc	27.32	+	1149.05	2	-1.3802	GLIGAEnATGETD
171653	Q9NS15-2	LTBP3	Latent-transforming growth factor beta-binding protein 3	nQCLCPPDFTGR	0.0019436	84.297	69.836	1	HexNAc	84.3	+	834.361	2	1.304	GQCSSRnQCLCPP
172023	Q8NHP8-2	PLBD2	Putative phospholipase B-like 2;Putative phospholipase B-like 2 32 kDa form;Putative phospholipase B-like 2 45 kDa form	nQSLVQDMDSMVR	7.8146e-73	248.67	209.92	1	HexNAc	248.67	+	863.393	2	-1.3676	AQIFRRnQSLVQD
172118	P18084	ITGB5	Integrin beta-5;Integrin beta	NQSVYQnLCRE	0.0031729	85.958	57.945	0.999	HexNAc	29.84	+	807.365	2	-0.64803	NQSVYQnLCREAE
172132	Q03405	PLAUR	Urokinase plasminogen activator surface receptor	nQSYMVR	6.7303e-08	207.68	150.12	1	HexNAc	207.68	+	550.756	2	-0.7538	GTHEPKnQSYMVR
172201	P06756-3	ITGAV	Integrin alpha-V;Integrin alpha-V heavy chain;Integrin alpha-V light chain	nQTRQVVCD	0.0010018	97.163	72.219	1	HexNAc	97.16	+	661.804	2	0.36554	CAFKTEnQTRQVV
172933	H9KV50	SEPN1	Selenoprotein N	nSSHQKLAGLHLE	0.0018734	62.804	45.11	1	HexNAc	62.8	+	546.281	3	2.261	LQNNQEnSSHQKL
173011	Q11206-7	ST3GAL4	CMP-N-acetylneuraminate-beta-galactosamide-alpha-2,3-sialyltransferase 4	nSSLGDAINKYDVVIR	0.0048082	87.18	57.881	0.965	HexNAc	14.36	+	984.008	2	2.0013	NGHRLRnSSLGDA
173084	Q6Y288	B3GALTL	Beta-1,3-glucosyltransferase	nSSWIFFCEEETR	8.3316e-06	107.09	78.029	1	HexNAc	107.09	+	954.409	2	-0.77227	SVTYSRnSSWIFF
173147	Q6UW63	KDELC1	KDEL motif-containing protein 1	nSTAVWR	0.0049538	173.14	113.77	1	HexNAc	173.14	+	518.757	2	-0.27681	PPWESKnSTAVWR
173229	C9JIZ6	PSAP	Prosaposin;Saposin-A;Saposin-B-Val;Saposin-B;Saposin-C;Saposin-D	nSTKQEILAALEK	1.1404e-11	166.3	115.23	1	HexNAc	166.3	+	824.444	2	-0.45939	DRNLEKnSTKQEI
173286	Q07954	LRP1	Prolow-density lipoprotein receptor-related protein 1;Low-density lipoprotein receptor-related protein 1 85 kDa subunit;Low-density lipoprotein receptor-related protein 1 515 kDa subunit;Low-density lipoprotein receptor-related protein 1 intracellular domain	nSTTLVMHMK	0.0032749	110.31	47.426	1	HexNAc	110.31	+	682.831	2	-0.62879	GSVVLRnSTTLVM
173309	O60911	CTSV	Cathepsin L2	NSVAnDTGFTVVAPGKE	0.00090795	64.224	40.475	0.992	HexNAc	20.85	+	954.963	2	0.042863	PENSVAnDTGFTV
173416	A0A087WTK0	PTPRJ	Protein-tyrosine-phosphatase;Receptor-type tyrosine-protein phosphatase eta	NTCTTGITDPPPPDGSPnITSVSHNSVK	1.4184e-05	44.365	33.238	0.867	HexNAc	9.43	+	1032.82	3	-2.3677	PPDGSPnITSVSH
173707	P55268	LAMB2	Laminin subunit beta-2	nTSAASTAQLVEATEELRR	9.9731e-31	179.46	156.59	1	HexNAc	179.46	+	750.712	3	0.24034	GIVGARnTSAAST
173759	H0YC66	ADAM19	Disintegrin and metalloproteinase domain-containing protein 19	nTSFFETEGCGK	5.4648e-05	121.83	103.61	1	HexNAc	121.83	+	790.333	2	0.073749	FEGQCRnTSFFET
173843	P78536-2	ADAM17	Disintegrin and metalloproteinase domain-containing protein 17	nTSWDNAGFK	0.00055237	127.3	87.255	0.807	HexNAc	6.22	+	671.799	2	0.036517	VDDIYRnTSWDNA
173878	P56199	ITGA1	Integrin alpha-1	nTTFNVESTKK	0.0025682	64.65	42.452	0.898	HexNAc	9.46	+	491.247	3	-1.9557	QIIIPRnTTFNVE
173897	Q8NBN3	TMEM87A	Transmembrane protein 87A	nTTIFLK	1.068e-91	211.64	114.97	1	HexNAc	211.64	+	1039.57	1	1.1991	GKILFRnTTIFLK
173953	Q7KYR7-6	BTN2A1;BTN2A2	Butyrophilin subfamily 2 member A1;Butyrophilin subfamily 2 member A2	nTTLRCHLSPE	2.6907e-06	115.37	92.793	1	HexNAc	115.37	+	765.864	2	0.089153	LATVGEnTTLRCH
174957	A0A087X0S5	COL6A1	Collagen alpha-1(VI) chain	nVTAQICIDK	1.3341e-07	184.34	140.83	1	HexNAc	184.34	+	682.84	2	-0.80324	EDAFLKnVTAQIC
175072	H0Y6N5	SUN1	SUN domain-containing protein 1	nVTHHVSVTK	0.002246	72.209	50.814	1	HexNAc	72.21	+	442.233	3	0.30505	QLQILRnVTHHVS
175101	Q10589-2	BST2	Bone marrow stromal antigen 2	nVTHLLQQELTEAQK	0.0028094	50.956	35.564	1	HexNAc	50.96	+	652.341	3	0.45972	AVMECRnVTHLLQ
175248	O43852-2	CALU	Calumenin	nVTYGTYLDDPDPDDGFNYK	2.5639e-27	131.69	116.9	0.805	HexNAc	6.17	+	1256.54	2	-0.039698	SWDEYRnVTYGTY
175346	H3BM21	ITGB3	Integrin beta;Integrin beta-3	NVVNLYQnYSE	0.0049958	67.507	44.454	0.97	HexNAc	17.42	+	773.357	2	-0.84273	VVNLYQnYSELIP
175404	B7Z5J4	CPA4	Carboxypeptidase A4	NWnASFAGK	0.0078789	129.39	99.203	0.905	HexNAc	9.79	+	599.28	2	-0.18616	DPNRNWnASFAGK
175427	P30825	SLC7A1	High affinity cationic amino acid transporter 1	NWQLTEEDFGnTSGR	3.4362e-236	317.26	296.73	1	HexNAc	170.16	+	978.932	2	0.2171	TEEDFGnTSGRLC
175465	A0A087WZ93	SPPL2B	Signal peptide peptidase-like 2B	nWTASLLCSAADLPAR	6.4523e-06	89.629	55.739	1	HexNAc	89.63	+	974.975	2	NA	SFLQLRnWTASLL
175546	P26012-2	ITGB8	Integrin beta-8	NYAIIKPIGFnETAK	2.5711e-10	123.72	99.03	0.976	HexNAc	16.11	+	941.501	2	0.49209	IKPIGFnETAKIH
175599	A0A0A0MT32	LIPA	Lysosomal acid lipase/cholesteryl ester hydrolase	NYFHYnQSYPPTYNVK	1.3442e-08	103.88	82.68	0.803	HexNAc	8.68	+	746.676	3	-0.52008	KNYFHYnQSYPPT
175771	Q9NY97-2	B3GNT2	N-acetyllactosaminide beta-1,3-N-acetylglucosaminyltransferase 2	nYSLLIDQPDK	0.0043713	93.468	45.53	1	HexNAc	93.47	+	754.878	2	0.2591	LYLRCRnYSLLID
175816	H3BVF7	TMEM62	Transmembrane protein 62	nYSSGTHNIEVIVQDSAGR	3.3927e-05	86.96	66.521	0.925	HexNAc	10.9	+	750.693	3	-0.41172	LKWNPRnYSSGTH
175840	P42785	PRCP	Lysosomal Pro-X carboxypeptidase	nYSVLYFQQK	0.0012375	115.57	72.764	1	HexNAc	115.57	+	746.87	2	0.52686	LPAVAKnYSVLYF
175849	P32004-3	L1CAM	Neural cell adhesion molecule L1	nYSVVSWVPKE	5.516e-06	111.79	81.2	1	HexNAc	111.79	+	755.875	2	0.16279	SATAGEnYSVVSW
175971	Q9UBR2	CTSZ	Cathepsin Z	nYTLWR	0.0020375	189	108.9	1	HexNAc	189	+	528.261	2	0.28191	ECHAIRnYTLWRV
176002	O15118	NPC1	Niemann-Pick C1 protein	nYTRIGFAPSSWIDD	0.0015392	77.746	47.541	1	HexNAc	77.75	+	972.952	2	1.5636	NAAQLDnYTRIGF
176010	P54289-4	CACNA2D1	Voltage-dependent calcium channel subunit alpha-2/delta-1;Voltage-dependent calcium channel subunit alpha-2-1;Voltage-dependent calcium channel subunit delta-1	NYVFTAPYFnK	0.0027079	88.596	68.377	0.944	HexNAc	12.29	+	783.877	2	0.38239	FTAPYFnKSGPGA
176327	C9JP16	CRTAP	Cartilage-associated protein	PEAVQFFnVTTLQK	9.4872e-07	115.82	95.48	1	HexNAc	115.82	+	912.973	2	0.65801	EAVQFFnVTTLQK
176423	Q9UBG0	MRC2	C-type mannose receptor 2	PGACTnITMGVVCK	1.1128e-30	160.18	134.33	1	HexNAc	160.18	+	855.897	2	0.30088	RPGACTnITMGVV
176438	O15230	LAMA5	Laminin subunit alpha-5	PGAMnFSYSPLLR	2.0303e-17	190.85	159.5	1	HexNAc	190.85	+	828.409	2	2.3828	GRPGAMnFSYSPL
176588	Q9BU23-2	LMF2	Lipase maturation factor 2	PGnLSRPPPVVVPHQPR	1.4585e-10	104.38	88.991	1	HexNAc	104.38	+	513.285	4	0.21493	FMYKPGnLSRPPP
176669	Q9C0K1-3	SLC39A8	Zinc transporter ZIP8	PGQLHFnQCLTAEE	0.0015976	91.914	60.483	1	HexNAc	80.47	+	923.917	2	-0.2043	PGQLHFnQCLTAE
176679	Q9UHN6-2	TMEM2	Transmembrane protein 2	PGTLLPTDRnNSMCTTMR	1.8002e-20	135.27	114.53	0.865	HexNAc	8.05	+	756.685	3	1.1225	LLPTDRnNSMCTT
176798	A0A1W2PRZ8	PIGT	GPI transamidase component PIG-T	PLGLAnDTDHYFLR	1.5768e-05	96.666	75.859	1	HexNAc	96.67	+	612.304	3	-1.1279	KPLGLAnDTDHYF
177109	Q7Z7M0-2	MEGF8	Multiple epidermal growth factor-like domains protein 8	PVCAQGCVnGSCVEPDHCR	0.0019619	41.912	25.606	1	HexNAc	41.91	+	802.329	3	-0.28778	CAQGCVnGSCVEP
177208	H0YFL7	C1RL	Complement C1r subcomponent-like protein	PVTPIAQnQTTLGSSR	0.00029905	82.59	50.993	1	HexNAc	82.59	+	936.987	2	-0.0054086	VTPIAQnQTTLGS
177453	Q9H3G5	CPVL	Probable serine carboxypeptidase CPVL	QAIHVGnQTFNDGTIVEK	0.0022798	44.382	26.018	0.839	HexNAc	7.15	+	725.362	3	0.025072	QAIHVGnQTFNDG
177477	P11047	LAMC1	Laminin subunit gamma-1	QAKnISQDLE	2.7898e-08	123.96	62.363	1	HexNAc	123.96	+	674.833	2	0.39731	KYEQAKnISQDLE
177780	Q9UHN6-2	TMEM2	Transmembrane protein 2	QAWALVGVIDGGSTSCnESVR	5.5539e-11	99.566	80.508	1	HexNAc	99.57	+	1205.07	2	0.27331	GGSTSCnESVRNY
178150	A0A182DWF4	HLA-DPB1	HLA class II histocompatibility antigen, DP beta 1 chain	QECYAFnGTQR	3.1321e-05	154.23	97.297	1	HexNAc	154.23	+	788.838	2	-0.48802	QECYAFnGTQRFL
178198	A0A5F9UY30	TGOLN2	Trans-Golgi network integral membrane protein 2	QEEAGVRPSAGnVSTHPSLSQR	2.4887e-05	57.806	45.503	1	HexNAc	57.81	+	628.311	4	-0.30087	VRPSAGnVSTHPS
178599	O15118	NPC1	Niemann-Pick C1 protein	QFCnASVVDPACVR	1.2853e-07	122.74	85.009	1	HexNAc	122.74	+	913.414	2	-0.3935	ITDQFCnASVVDP
178673	Q9H488-2	POFUT1	GDP-fucose protein O-fucosyltransferase 1	QFHVSFnKSE	0.0007717	108.77	72.263	1	HexNAc	108.77	+	713.336	2	-1.2548	QFHVSFnKSELFT
178798	P15144	ANPEP	Aminopeptidase N	QFRnATLVNE	3.3956e-86	193.94	117.77	1	HexNAc	49.67	+	697.849	2	-0.24445	AWEQFRnATLVNE
178990	P34059	GALNS	N-acetylgalactosamine-6-sulfatase	QGIDFCPGQnVSGVTTHNLEDHTK	2.4522e-11	78.963	54.319	0.999	HexNAc	32.73	+	715.082	4	0.419	DFCPGQnVSGVTT
179510	Q01459	CTBS	Di-N-acetylchitobiase	QInSSISGNLWDKDQR	0.00042764	107.34	85.474	0.793	HexNAc	5.85	+	688.671	3	0.10684	TIMKQInSSISGN
179969	P54709	ATP1B3	Sodium/potassium-transporting ATPase subunit beta-3	QKnLTVCPDGALFE	2.973e-24	153.52	122.95	1	HexNAc	153.52	+	897.933	2	0.21266	TLEEQKnLTVCPD
180502	P54289-4	CACNA2D1	Voltage-dependent calcium channel subunit alpha-2/delta-1;Voltage-dependent calcium channel subunit alpha-2-1;Voltage-dependent calcium channel subunit delta-1	QLLNYnVSR	0.0041303	96.604	71.131	0.772	HexNAc	5.29	+	655.341	2	-0.448	EQLLNYnVSRANC
180590	Q8IVL5-2	LEPREL1	Prolyl 3-hydroxylase 2	QLnGTQRVLLD	0.0038881	83.53	35.017	1	HexNAc	83.53	+	730.391	2	0.85795	YNSEQLnGTQRVL
180597	Q9UHN6-2	TMEM2	Transmembrane protein 2	QLnISHLLVPLGLAK	4.1908e-11	113.14	98.302	1	HexNAc	113.14	+	607.028	3	0.72377	GEIKQLnISHLLV
180785	P23229-4	ITGA6	Integrin alpha-6;Integrin alpha-6 heavy chain;Integrin alpha-6 light chain;Processed integrin alpha-6	QLSCVANQnGSQADCELGNPFK	3.0845e-40	174.15	150.59	0.962	HexNAc	14.13	+	880.727	3	0.76281	SCVANQnGSQADC
181008	Q5ZPR3-3	CD276	CD276 antigen	QLVHSFAEGQDQGSAYAnR	5.1561e-29	165.22	165.22	1	HexNAc	165.22	+	761.021	3	-0.87988	QGSAYAnRTALFP
181178	A0A7I2V348	ITGB1	Integrin beta;Integrin beta-1	QnCTSPFSYK	0.0027258	111.63	91.961	1	HexNAc	111.63	+	717.814	2	-0.033158	PCTSEQnCTSPFS
181197	Q32P28	LEPRE1	Prolyl 3-hydroxylase 1	QnCVTELASHPSR	0.00018084	79.646	58.693	1	HexNAc	79.65	+	567.934	3	0.85325	VLNCKQnCVTELA
181385	P13284	IFI30	Gamma-interferon-inducible lysosomal thiol reductase	QnVSGRWE	7.6445e-12	128.91	97.484	1	HexNAc	128.91	+	589.775	2	0.75104	GNAQEQnVSGRWE
181452	P13612	ITGA4	Integrin alpha-4	QPGEnGSIVTCGHR	1.8644e-08	124.43	97.003	1	HexNAc	124.43	+	572.265	3	-0.66599	SRQPGEnGSIVTC
181687	A0A7I2YQA5	ATP6AP1	V-type proton ATPase subunit S1	QPVSPVIHPPVSYnDTAPR	1.2836e-18	125.11	115.19	1	HexNAc	125.11	+	759.722	3	-0.098149	HPPVSYnDTAPRI
181963	P48723	HSPA13	Heat shock 70 kDa protein 13	QRnSTIEAANLAGLK	0.0021739	76.016	49.868	0.994	HexNAc	22.25	+	596.987	3	0.75717	FDLKQRnSTIEAA
181988	H0YNF6	TM2D3	TM2 domain-containing protein 3	QRYPAnCTVR	0.0046788	84.365	52.726	1	HexNAc	84.36	+	489.905	3	0.23683	RQRYPAnCTVRDH
182114	Q6UWY0	ARSK	Arylsulfatase K	QSIGQnYSNVIANLR	2.89e-11	122.55	91.549	0.845	HexNAc	10.37	+	940.479	2	1.2885	KQSIGQnYSNVIA
182349	Q9H1E5	TMX4	Thioredoxin-related transmembrane protein 4	QSRVQPMTASnWTLVME	0.0026131	47.915	19.109	1	HexNAc	47.91	+	1091.02	2	-1.5277	QPMTASnWTLVME
182495	Q8NFZ8	CADM4	Cell adhesion molecule 4	QTLFFnGTR	0.001978	173.6	120.89	1	HexNAc	173.6	+	643.822	2	0.11215	RQTLFFnGTRALK
182545	H0Y430	QSOX2	Sulfhydryl oxidase;Sulfhydryl oxidase 2	QTMIDFLQnHTEGSRPPACPR	1.6732e-28	135.72	119.42	1	HexNAc	135.72	+	665.315	4	-0.19156	MIDFLQnHTEGSR
182656	P56199	ITGA1	Integrin alpha-1	QTQVGIVQYGEnVTHEFNLNK	0.000309	46.099	31.009	0.804	HexNAc	9.15	+	874.433	3	2.5387	IVQYGEnVTHEFN
182843	Q9NX62	IMPAD1	Inositol monophosphatase 3	QVALQTFGnQTTIIPAGGAGYK	1.2085e-11	102.52	84.819	1	dHexHexNAc	102.52	+	1292.66	2	0.69499	ALQTFGnQTTIIP
182930	Q96JB6	LOXL4	Lysyl oxidase homolog 4	QVCDQGWTMnNSR	0.0046388	65.695	46.738	0.949	HexNAc	12.68	+	899.878	2	0.35	DQGWTMnNSRVVC
183222	O75054	IGSF3	Immunoglobulin superfamily member 3	QVQLECVVLnR	1.0779e-14	201	149.93	1	HexNAc	201	+	780.906	2	0.16363	LECVVLnRTSITS
183328	A0A087WVP1	FAT1	Protocadherin Fat 1;Protocadherin Fat 1, nuclear form	QVTQEMLnHTIAIR	5.7643e-06	101.67	83.131	1	HexNAc	101.67	+	619.656	3	-0.51995	VTQEMLnHTIAIR
183484	Q9Y2C2	UST	Uronyl 2-sulfotransferase	QYLGnSTYLDDHGPPPSK	0.00075838	51.819	35.135	1	HexNAc	51.82	+	731.343	3	-0.63633	LRQYLGnSTYLDD
183519	O95084-2	PRSS23	Serine protease 23	QYLSYETLYAnGSR	4.4276e-06	104.94	80.428	1	HexNAc	104.94	+	934.439	2	-0.99654	YETLYAnGSRTET
183550	B4DKB2	ECE1	Endothelin-converting enzyme 1	QYSnYSVNGEPVNGR	0.0057865	89.548	62.762	0.914	HexNAc	13.29	+	943.929	2	-0.068355	MVEQYSnYSVNGE
183746	Q17RL8	PDZD4	PDZ domain-containing protein 4	RAMAGNSnLnR	0.0094759	49.5	14.968	0.997	HexNAc	24.94	+	805.384	2	2.0173	AGNSNLnRTPPGP
183770	Q5SUL5	HLA-A	HLA class I histocompatibility antigen	RANLGTLRGYYnQSE	0.00042107	105.58	79.147	0.984	HexNAc	17.91	+	648.985	3	-0.2276	TLRGYYnQSEDGS
183904	P05362	ICAM1	Intercellular adhesion molecule 1	RDCPGnWTWPE	7.801e-08	125.03	93.611	1	HexNAc	125.03	+	810.841	2	-0.068	ERDCPGnWTWPEN
183976	C9JRQ8	TMEM67	Meckelin	RDInGTLLSQATCE	9.9511e-16	141.34	106.65	1	HexNAc	141.34	+	890.923	2	-1.5762	LVERDInGTLLSQ
184667	P11047	LAMC1	Laminin subunit gamma-1	RIASAVQKnATSTKAE	0.00040748	97.49	97.49	1	HexNAc	97.49	+	626.669	3	0.12842	ASAVQKnATSTKA
185018	P26006	ITGA3	Integrin alpha-3;Integrin alpha-3 heavy chain;Integrin alpha-3 light chain	RMnITVKNDPGHHIIE	3.1618e-44	167.97	146.62	0.999	HexNAc	28.59	+	520.018	4	-0.27199	DDCERMnITVKND
185027	H7C0V9	APP	Amyloid beta A4 protein;N-APP;Soluble APP-alpha;Soluble APP-beta;C99;Beta-amyloid protein 42;Beta-amyloid protein 40;C83;P3(42);P3(40);C80;Gamma-secretase C-terminal fragment 59;Gamma-secretase C-terminal fragment 57;Gamma-secretase C-terminal fragment 50;C31	RMnQSLSLLYNVPAVAE	0.0002018	72.891	45.03	1	HexNAc	52.31	+	1054.54	2	0.73056	VIYERMnQSLSLL
185074	Q9UJ14	GGT7	Gamma-glutamyltransferase 7;Gamma-glutamyltransferase 7 heavy chain;Gamma-glutamyltransferase 7 light chain	RnESHLIDFR	6.5589e-05	144.88	109.14	1	HexNAc	144.88	+	497.251	3	-0.022636	VHDIRRnESHLID
185176	Q13308-5	PTK7	Inactive tyrosine-protein kinase 7	RnLTLRPAGPE	0.0013435	86.873	67.63	1	HexNAc	86.87	+	476.26	3	0.57911	VSSKERnLTLRPA
185208	Q06481-5	APLP2	Amyloid-like protein 2	RnQSLSLLYK	0.0048041	122.7	83.677	1	HexNAc	122.7	+	712.891	2	0.094676	VIEERRnQSLSLL
185301	A0A6Q8PHJ8	CDH2	Cadherin-2	RnWTITR	2.3036e-06	142.94	50.287	1	HexNAc	142.94	+	575.304	2	-2.393	PVTIKRnWTITRL
185670	Q92542-2	NCSTN	Nicastrin	RPnQSQPLPPSSLQR	1.8309e-24	185.13	162.58	1	HexNAc	185.13	+	636.669	3	-0.20483	VILRRPnQSQPLP
185815	Q13641	TPBG	Trophoblast glycoprotein	RPPLAELAALnLSGSR	4.8674e-84	251.11	227.27	1	HexNAc	251.11	+	623.346	3	0.14714	AELAALnLSGSRL
185840	P07996	THBS1	Thrombospondin-1	RPPLCYHnGVQYR	0.0076566	49.265	29.141	1	HexNAc	49.26	+	621.637	3	0.35868	PPLCYHnGVQYRN
186097	H0YA68	MAN2B2	Alpha-mannosidase;Epididymis-specific alpha-mannosidase	RPYVSYVnNSIAR	0.0040854	82.437	47.285	0.861	HexNAc	7.91	+	871.447	2	0.75024	PYVSYVnNSIARN
186115	Q13308-5	PTK7	Inactive tyrosine-protein kinase 7	RQDVnITVATVPSWLK	0.00010222	77.122	52.068	1	HexNAc	77.12	+	677.369	3	0.05088	QRRQDVnITVATV
186570	Q96AE7-2	TTC17	Tetratricopeptide repeat protein 17	RVnLSAPLLPK	0.00029907	118.31	96.319	1	HexNAc	118.31	+	705.919	2	NA	GVQERVnLSAPLL
186652	A0A7I2V3C1	ADAM9	Disintegrin and metalloproteinase domain-containing protein 9	RYDMMGRnQTAVRE	0.00020434	114.99	89.396	1	HexNAc	114.99	+	483.228	4	0.42524	YDMMGRnQTAVRE
186689	Q9NUM4	TMEM106B	Transmembrane protein 106B	RYQYVDCGRnTTYQLGQSE	8.3896e-10	126.25	98.069	1	HexNAc	126.25	+	847.715	3	-0.74945	YVDCGRnTTYQLG
186693	P08236-2	GUSB	Beta-glucuronidase	RYWKIAnE	2.5603e-34	155.42	107.39	1	HexNAc	155.42	+	641.825	2	0.14735	RYWKIAnETRYPH
186964	O60568	PLOD3	Procollagen-lysine,2-oxoglutarate 5-dioxygenase 3	SAEFFnYTVR	1.7626e-85	264.32	220.88	1	HexNAc	264.32	+	718.838	2	0.29574	RSAEFFnYTVRTL
187019	H3BU85	HEXA	Beta-hexosaminidase;Beta-hexosaminidase subunit alpha	SAEGTFFInK	0.00015746	164.6	137.72	1	HexNAc	164.6	+	658.822	2	0.11966	EGTFFInKTEIED
187096	A0A0G2JNW7	SLC12A7	Solute carrier family 12 member 7	SAFDPPDIPVCLLGnR	5.9673e-21	174.47	149.05	1	HexNAc	174.47	+	987.485	2	0.67476	PVCLLGnRTLSRR
187554	Q9BU23-2	LMF2	Lipase maturation factor 2	SAnSTLAQALHWTR	4.524e-13	166.64	137.69	1	HexNAc	166.64	+	879.942	2	0.10722	PRTRSAnSTLAQA
188001	C9J9X7	MME	Neprilysin	SCInESAIDSR	0.00026951	121.04	95.604	1	HexNAc	121.04	+	727.825	2	0.053049	LYRSCInESAIDS
188178	O15031	PLXNB2	Plexin-B2	SCVAVTSAQPQnMSR	3.6209e-49	222.25	206.67	1	HexNAc	222.25	+	919.922	2	-0.72845	TSAQPQnMSRRAQ
188369	A0A2R8Y484	CD47	Leukocyte surface antigen CD47	SDAVSHTGnYTCEVTELTR	3.4885e-53	213.64	190.21	1	HexNAc	213.64	+	781.685	3	-0.37747	AVSHTGnYTCEVT
188757	Q8NHP8-2	PLBD2	Putative phospholipase B-like 2;Putative phospholipase B-like 2 32 kDa form;Putative phospholipase B-like 2 45 kDa form	SDLNPAnGSYPFQALR	2.1004e-19	150.76	126.47	0.958	HexNAc	13.56	+	976.971	2	-1.3635	SDLNPAnGSYPFQ
188800	B4DGG1	ITFG3	Protein ITFG3	SDPHWESMLnATTR	5.2382e-11	136.26	115.02	1	HexNAc	136.26	+	616.612	3	-0.4209	HWESMLnATTRRM
189079	H3BM21	ITGB3	Integrin beta;Integrin beta-3	SDWTGYYCnCTTRTD	7.117e-24	151.72	129.88	1	HexNAc	151.72	+	1051.91	2	-0.39877	WTGYYCnCTTRTD
189215	A0A140T9B8	MICA	MHC class I polypeptide-related sequence A	SEASEGnITVTCR	1.4462e-06	118.37	76.967	1	HexNAc	118.37	+	813.867	2	-0.3202	SEASEGnITVTCR
189557	O15455	TLR3	Toll-like receptor 3	SEELDIFAnSSLK	5.9633e-09	122.33	93.6	1	HexNAc	122.33	+	828.404	2	0.02207	ELDIFAnSSLKKL
190042	Q9UGT4	SUSD2	Sushi domain-containing protein 2	SELVnETR	6.3843e-28	232.88	154.5	1	HexNAc	232.88	+	575.783	2	0.24244	EKSELVnETRWQY
190451	C9JUY7	TMEM106C	Transmembrane protein 106C	SEQLVnFTGK	0.00032429	147.71	119.38	1	HexNAc	147.71	+	663.333	2	0.40784	RSEQLVnFTGKAE
190749	J3QRL0	C1orf159	Uncharacterized protein C1orf159	SFAGPGAPFPMnR	0.00070368	91.62	67.789	1	HexNAc	91.62	+	776.367	2	0.75269	GAPFPMnRSSGTP
190788	C9J4Y6	GPC1	Glypican-1;Secreted glypican-1	SFDDHFQHLLnDSER	1.6724e-05	88.448	67.715	1	HexNAc	88.45	+	688.308	3	-3.8026	HFQHLLnDSERTL
190926	Q86SQ4-2	GPR126	G-protein coupled receptor 126	SFGGWnTSGCVAHR	3.3032e-14	170.78	155.58	1	HexNAc	170.78	+	580.258	3	-0.79083	KSFGGWnTSGCVA
191083	P54289-4	CACNA2D1	Voltage-dependent calcium channel subunit alpha-2/delta-1;Voltage-dependent calcium channel subunit alpha-2-1;Voltage-dependent calcium channel subunit delta-1	SFSGVLDCGnCSR	3.8884e-60	238.88	224.97	1	HexNAc	238.88	+	831.348	2	0.3387	GVLDCGnCSRIFH
191355	I3L2I6	SGSH	N-sulphoglucosamine sulphohydrolase	SGAYnNSAIATPHLD	0.00070047	107.06	73.18	0.986	HexNAc	18.46	+	867.402	2	0.62462	FESGAYnNSAIAT
191931	B7ZKQ9	SCARB1	Scavenger receptor class B member 1	SGIQnVSTCR	2.0896e-26	193.49	136.14	1	HexNAc	193.49	+	662.812	2	0.31805	LESGIQnVSTCRF
191960	P55290-5	CDH13	Cadherin-13	SGKPPMTnITD	0.00069428	96.82	58.401	1	HexNAc	96.82	+	682.324	2	1.7002	GKPPMTnITDLRV
192015	B7ZKQ9	SCARB1	Scavenger receptor class B member 1	SGLFTVFTGVQnISR	2.5294e-33	180.27	137.8	1	HexNAc	180.27	+	914.976	2	-0.22936	VFTGVQnISRIHL
192457	Q9Y5E3	PCDHB6	Protocadherin beta-6	SGTFVAnLTKD	0.0057952	76.24	56.984	1	HexNAc	76.24	+	678.338	2	0.97343	SGTFVAnLTKDLG
192542	Q9UIQ6-3	LNPEP	Leucyl-cystinyl aminopeptidase;Leucyl-cystinyl aminopeptidase, pregnancy serum form	SGVInLTEEVLWVK	0.0039223	64.842	38.056	1	HexNAc	64.84	+	895.483	2	-0.50978	KKSGVInLTEEVL
192781	Q6PCB8-2	EMB	Embigin	SHnISLTE	9.9745e-18	139.43	33.458	1	HexNAc	139.43	+	552.264	2	0.76752	FSLESHnISLTEH
193000	Q07954	LRP1	Prolow-density lipoprotein receptor-related protein 1;Low-density lipoprotein receptor-related protein 1 85 kDa subunit;Low-density lipoprotein receptor-related protein 1 515 kDa subunit;Low-density lipoprotein receptor-related protein 1 intracellular domain	SIAAGCLYnSTCDDRE	1.5083e-71	184.99	157.32	1	HexNAc	184.99	+	1017.92	2	-0.14721	AAGCLYnSTCDDR
193239	I3L4N6	SLC12A4	Solute carrier family 12 member 4	SIFDPPVFPVCMLGnR	1.4235e-09	112.02	98.886	1	HexNAc	112.02	+	1026.5	2	-0.4957	PVCMLGnRTLSRD
193567	P07093-2	SERPINE2	Glia-derived nexin	SINAWVKnE	6.9866e-08	116.84	72.118	0.774	HexNAc	5.34	+	632.314	2	-0.33107	INAWVKnETRDMI
193924	Q9UBS9	SUCO	SUN domain-containing ossification factor	SISEnATATAAPK	0.0021777	68.83	31.677	1	HexNAc	68.83	+	732.365	2	-0.37654	NKSISEnATATAA
194758	P26006	ITGA3	Integrin alpha-3;Integrin alpha-3 heavy chain;Integrin alpha-3 light chain	SLDAYPILNQAQALEnHTEVQFQK	7.4344e-07	64.52	46.107	0.815	HexNAc	6.44	+	1480.74	2	1.23	QAQALEnHTEVQF
195067	Q8NBL1	POGLUT1	Protein O-glucosyltransferase 1	SLENYEPCSSQnCSCYHGVIEEDLTPFR	2.8796e-19	89.039	83.495	0.947	HexNAc	12.56	+	1198.84	3	0.49365	EPCSSQnCSCYHG
195413	A0A6I8PIV6	ADGRL2;LPHN2	Latrophilin-2	SLGQFLSTEnATIK	0.00059029	87.251	42.326	1	HexNAc	87.25	+	856.441	2	0.49492	QFLSTEnATIKLG
195449	Q5JRA6-2	MIA3	Melanoma inhibitory activity protein 3	SLGSAPLMGDDHPnASRDSVE	3.093e-50	167.99	139.36	1	HexNAc	167.99	+	1179.53	2	1.2718	MGDDHPnASRDSV
195706	P30530-2	AXL	Tyrosine-protein kinase receptor UFO	SLHVPGLnK	0.0011225	129.69	75.103	1	HexNAc	129.69	+	389.884	3	0.10895	LHVPGLnKTSSFS
195880	P11717	IGF2R	Cation-independent mannose-6-phosphate receptor	SLLEFnTTVSCDQQGTNHR	9.1354e-82	241.51	205.83	1	HexNAc	35.83	+	1205.55	2	-0.38947	RSLLEFnTTVSCD
196213	Q86X52	CHSY1	Chondroitin sulfate synthase 1	SLnSSEPLFLGQTGLGTTEEMGK	2.4171e-12	89.624	71.995	1	HexNAc	89.62	+	1300.13	2	-0.58274	NFLRSLnSSEPLF
196227	Q9UIQ6-3	LNPEP	Leucyl-cystinyl aminopeptidase;Leucyl-cystinyl aminopeptidase, pregnancy serum form	SLnSSHPISSSVQSSE	8.1687e-88	193.64	152.24	1	HexNAc	193.64	+	924.927	2	0.71417	MKKDSLnSSHPIS
196248	Q70JA7	CHSY3	Chondroitin sulfate synthase 3	SLnSSKPLYLGQTGLGNIEELGK	0.00012512	48.182	33.053	0.942	HexNAc	12.12	+	874.46	3	-0.97241	EFLRSLnSSKPLY
196776	F5GZS6	SLC3A2	4F2 cell-surface antigen heavy chain	SLVTQYLnATGNR	0.0042319	72.096	34.441	1	dHexHexNAc	44.45	+	893.447	2	0.97648	LVTQYLnATGNRW
196893	H3BTS9	METTL9	Methyltransferase-like protein 9	SLYVnMTSGPGGPAAAAGGR	1.5962e-37	166.6	145.76	1	HexNAc	166.6	+*	1018.99	2	0.23336	TRSLYVnMTSGPG
196929	Q11206-7	ST3GAL4	CMP-N-acetylneuraminate-beta-galactosamide-alpha-2,3-sialyltransferase 4	SMAGSGHnVSQEALAIK	7.1252e-30	192.96	153.7	1	HexNAc	192.96	+	951.965	2	0.50031	MAGSGHnVSQEAL
197453	J3KQ99	HLA-DPA1	HLA class II histocompatibility antigen, DP alpha 1 chain	SnHTQATNDPPEVTVFPK	9.0491e-33	188.66	171.1	1	HexNAc	41.3	+	1093.02	2	0.39048	TLIQRSnHTQATN
197492	A0A6Q8PHJ8	CDH2	Cadherin-2	SnISILR	1.9412e-18	223.32	55.062	1	HexNAc	223.32	+	503.282	2	-0.27703	GNPPKSnISILRV
197615	Q6UW63	KDELC1	KDEL motif-containing protein 1	SnLSDLLEK	0.008239	137.01	51.193	1	HexNAc	109.39	+	611.314	2	-0.052266	YIPVKSnLSDLLE
197639	P18084	ITGB5	Integrin beta-5;Integrin beta	SnLTVLR	9.8117e-05	197.96	49.339	1	HexNAc	197.96	+	503.282	2	-0.1603	LPSGKSnLTVLRE
197798	P15529-15	CD46	Membrane cofactor protein	SnSTWDPPVPK	0.009217	73.891	32.664	1	HexNAc	73.89	+	715.844	2	-0.32258	TIVCDSnSTWDPP
197951	A0A0G2JMH6	HLA-DRA	HLA class II histocompatibility antigen, DR alpha chain	SnYTPITNVPPEVTVLTNSPVELR	1.4323e-34	128.89	110.19	0.847	HexNAc	7.64	+	948.494	3	0.43943	IMTKRSnYTPITN
198194	Q96RW7-2	HMCN1	Hemicentin-1	SPEnISVVEK	0.0019451	115.33	73.878	1	HexNAc	115.33	+	652.833	2	-0.9248	NHRSPEnISVVEK
198349	P30530-2	AXL	Tyrosine-protein kinase receptor UFO	SPFVGNPGnITGAR	3.5209e-40	192.78	128.84	0.999	HexNAc	28.3	+	795.4	2	3.5068	FVGNPGnITGARG
198540	A0A6Q8PHJ8	CDH2	Cadherin-2	SPNVKNNIYnATFLASD	6.1064e-05	83.617	44.352	0.907	HexNAc	14.67	+	1036	2	1.2862	VKNNIYnATFLAS
199960	Q5VYB9	LRP11	Low-density lipoprotein receptor-related protein 11	SSDnVSVTVLR	9.9395e-15	201.66	164.47	1	HexNAc	201.66	+	690.354	2	0.52107	GQRSSDnVSVTVL
200756	H9KV50	SEPN1	Selenoprotein N	SSPILTLLnE	0.0066073	78.377	38.174	1	HexNAc	78.38	+	645.345	2	-0.1274	PILTLLnESFIST
200794	B7Z7D2	ACP2	Lysosomal acid phosphatase	SSRNAQFLDMVAnE	2.6763e-16	143.97	103.22	0.838	HexNAc	7.15	+	892.91	2	0.01113	FLDMVAnETGLTD
201593	E7EVZ5	PCYOX1L	Prenylcysteine oxidase-like	STFVnMTQHSVAE	0.0014396	99.844	57.761	1	HexNAc	99.84	+	827.375	2	-0.1147	GESTFVnMTQHSV
202618	Q9NS15-2	LTBP3	Latent-transforming growth factor beta-binding protein 3	SVLATnVTQQE	0.004015	83.045	31.63	1	HexNAc	83.05	+	696.846	2	2.5849	DSVLATnVTQQEC
202818	O95857	TSPAN13	Tetraspanin-13	SVNPnDTCLASCVK	0.0025485	67.456	50.021	0.86	HexNAc	7.89	+	884.398	2	-2.3156	FRSVNPnDTCLAS
203040	Q9NPF0-2	CD320	CD320 antigen	SVTSLRnATTMGPPVTLE	0.0055012	40.515	8.4522	1	HexNAc	40.51	+	1039.03	2	-0.1681	SVTSLRnATTMGP
203370	P54802	NAGLU	Alpha-N-acetylglucosaminidase;Alpha-N-acetylglucosaminidase 82 kDa form;Alpha-N-acetylglucosaminidase 77 kDa form	SVYnCSGEACR	0.0017486	106.01	88.894	1	HexNAc	106.01	+	753.303	2	0.35971	LLRSVYnCSGEAC
203460	P14679	TYR	Tyrosinase	SWPSVFYnR	3.8579e-05	154.24	134.02	1	HexNAc	154.24	+	679.822	2	-0.24967	WPSVFYnRTCQCS
203512	Q8N2E6	TOR2A	Prosalusin;Salusin-alpha;Salusin-beta;Torsin-2A	SWVQGnLTACGR	3.3877e-18	155.66	107.66	1	HexNAc	155.66	+	776.365	2	0.86904	KSWVQGnLTACGR
203561	Q9H3G5	CPVL	Probable serine carboxypeptidase CPVL	SYAGFLTVnK	0.00048832	128.14	86.297	1	HexNAc	128.14	+	651.832	2	-0.86362	AGFLTVnKTYNSN
203745	P56199	ITGA1	Integrin alpha-1	SYFSSLnLTIR	0.0022213	101.45	73.221	1	HexNAc	101.45	+	752.388	2	1.5433	SYFSSLnLTIRGE
203935	F8VPA6	ERGIC2	Endoplasmic reticulum-Golgi intermediate compartment protein 2	SYnFSHRIDHL	0.0039186	72.175	49.943	1	HexNAc	72.17	+	531.255	3	0.26697	VNHESYnFSHRID
204200	P06756-3	ITGAV	Integrin alpha-V;Integrin alpha-V heavy chain;Integrin alpha-V light chain	TAADTTGLQPILNQFTPAnISR	2.4047e-136	262.97	228.2	1	HexNAc	79.73	+	844.77	3	-0.17445	NQFTPAnISRQAH
204726	B4DKB2	ECE1	Endothelin-converting enzyme 1	TALAnITIPQEKRRDEE	2.1125e-12	134.07	101.51	1	HexNAc	134.07	+	729.713	3	0.59631	FETALAnITIPQE
204755	Q5ZPR3-3	CD276	CD276 antigen	TALFPDLLAQGnASLR	2.0213e-146	287.78	254.89	1	HexNAc	287.78	+	945.502	2	0.22304	DLLAQGnASLRLQ
204990	Q8NBJ5	COLGALT1	Procollagen galactosyltransferase 1	TALWVATDHNMDnTSTVLR	9.0322e-29	153.15	133.06	0.967	HexNAc	14.67	+	783.378	3	-0.5114	TDHNMDnTSTVLR
205152	P11047	LAMC1	Laminin subunit gamma-1	TAnDTSTEAYNLLLR	1.1984e-23	183.99	148.28	0.98	HexNAc	16.96	+	942.963	2	0.3493	RVAKTAnDTSTEA
205222	Q9UJ14	GGT7	Gamma-glutamyltransferase 7;Gamma-glutamyltransferase 7 heavy chain;Gamma-glutamyltransferase 7 light chain	TAnHSAPSLENSVQPGK	4.1401e-16	130.89	109.83	1	HexNAc	40.16	+	647.317	3	-0.1783	WPNRTAnHSAPSL
205362	P17301	ITGA2	Integrin alpha-2	TASCSnVTCWLK	0.00055846	107.52	77.742	1	HexNAc	107.52	+	815.366	2	1.6836	RTASCSnVTCWLK
205389	H0YKJ9	TSPAN3	Tetraspanin-3	TASNCnGSLAHPSDLYAE	0.0011194	66.023	44.427	0.78	HexNAc	5.49	+	1055.46	2	0.67475	ETASNCnGSLAHP
205429	Q6YHK3-4	CD109	CD109 antigen	TASnLTVSVLEAEGVFEK	4.229e-06	92.307	55.861	1	HexNAc	92.31	+	1049.03	2	0.55234	LLKTASnLTVSVL
205503	P29317	EPHA2	Ephrin type-A receptor 2	TASVSInQTEPPK	1.9185e-14	145.71	109.75	1	HexNAc	145.71	+	787.899	2	-0.69186	TASVSInQTEPPK
205763	Q9C0H2-2	TTYH3	Protein tweety homolog 3	TAVGLnHTAEPSLQTLE	9.3371e-25	147.83	116.4	1	HexNAc	147.83	+	992.497	2	0.14491	DTAVGLnHTAEPS
205907	E9PNW4	CD59	CD59 glycoprotein	TAVnCSSDFDACLITK	1.193e-11	123.92	103.93	1	HexNAc	123.92	+	1002.95	2	0.037359	DCKTAVnCSSDFD
206053	C9JIZ6	PSAP	Prosaposin;Saposin-A;Saposin-B-Val;Saposin-B;Saposin-C;Saposin-D	TCDWLPKPnMSASCK	4.3903e-18	150.78	118.53	1	HexNAc	150.78	+	999.442	2	-0.020243	DWLPKPnMSASCK
206198	Q13444-13	ADAM15	Disintegrin and metalloproteinase domain-containing protein 15	TCIMEASTDFLPGLNFSnCSR	1.6157e-28	133.76	123.59	0.998	HexNAc	27.64	+	875.054	3	-1.2165	PGLNFSnCSRRAL
206248	Q8IWA5-3	SLC44A2	Choline transporter-like protein 2	TCNPETFPSSnESR	0.0022395	68.044	31.063	0.999	HexNAc	30.08	+	914.886	2	0.85396	ETFPSSnESRQCP
206328	P00533	EGFR	Epidermal growth factor receptor;Receptor protein-tyrosine kinase	TCPAGVMGEnNTLVWK	0.0073733	41.695	14.666	0.787	HexNAc	5.67	+	660.645	3	-0.7148	AGVMGEnNTLVWK
206456	Q07954	LRP1	Prolow-density lipoprotein receptor-related protein 1;Low-density lipoprotein receptor-related protein 1 85 kDa subunit;Low-density lipoprotein receptor-related protein 1 515 kDa subunit;Low-density lipoprotein receptor-related protein 1 intracellular domain	TCVSnCTASQFVCK	9.4268e-06	116.55	86.341	1	HexNAc	116.55	+	932.897	2	0.19051	GRTCVSnCTASQF
206557	H0YF20	BSCL2	Seipin	TDCDSSTTSLCSFPVAnVSLTK	1.9749e-08	78.583	65.735	1	HexNAc	78.58	+	865.06	3	0.25275	CSFPVAnVSLTKG
206776	Q99523	SORT1	Sortilin	TDFTnVTSLR	1.137e-246	294.29	221.71	1	HexNAc	294.29	+	678.836	2	-0.28525	GETDFTnVTSLRG
207123	Q5T4B2-2	CERCAM	Probable inactive glycosyltransferase 25 family member 3	TDNILTNnQTLR	0.0011125	103.11	51.182	0.764	HexNAc	5.11	+	803.408	2	1.5155	DNILTNnQTLRLL
207351	C9J6R0	IL17RD	Interleukin-17 receptor D	TDYFVKVVPFPSIKnE	0.0040386	47.499	37.399	1	HexNAc	47.5	+	696.03	3	-0.1356	PFPSIKnESNYHP
207519	O15031	PLXNB2	Plexin-B2	TEAGAFEYVPDPTFEnFTGGVK	1.4589e-09	87.881	79.864	1	HexNAc	87.88	+	860.399	3	2.0676	PDPTFEnFTGGVK
207923	P08648	ITGA5	Integrin alpha-5;Integrin alpha-5 heavy chain;Integrin alpha-5 light chain	TEKEPLSDPVGTCYLSTDnFTR	7.2626e-29	137.28	121.16	1	HexNAc	137.28	+	911.757	3	-0.49979	CYLSTDnFTRILE
208638	A0A087X0W3	GLMP	Glycosylated lysosomal membrane protein	TFAnGSLAFR	7.4241e-14	202.12	97.903	1	HexNAc	202.12	+	643.822	2	0.033931	PTRTFAnGSLAFR
208705	Q8IWU5-2	SULF2	Extracellular sulfatase Sulf-2	TFAVYLnSTGYR	1.4457e-07	141.88	119.84	1	HexNAc	141.88	+	797.891	2	-0.78193	TFAVYLnSTGYRT
208941	Q03405	PLAUR	Urokinase plasminogen activator surface receptor	TFHFLKCCnTTKCNE	0.0027368	51.147	35.725	0.826	HexNAc	6.76	+	721.648	3	-0.28801	HFLKCCnTTKCNE
209533	A0A087WVP1	FAT1	Protocadherin Fat 1;Protocadherin Fat 1, nuclear form	TGALTVQnTTQLR	9.4697e-87	260.94	190.42	1	HexNAc	260.94	+	803.426	2	0.63828	GALTVQnTTQLRS
209711	Q9HCM3-2	KIAA1549	UPF0606 protein KIAA1549	TGFCnFTQR	0.0018201	103.43	61.709	1	HexNAc	103.43	+	667.296	2	0.66901	VDTGFCnFTQRIE
209961	P11717	IGF2R	Cation-independent mannose-6-phosphate receptor	TGPVVEDSGSLLLEYVnGSACTTSDGR	7.6812e-22	96.098	83.617	1	HexNAc	96.1	+	996.464	3	-0.23464	LLLEYVnGSACTT
210137	P16070-11	CD44	CD44 antigen	TGSFGVTAVTVGDSNSNVnR	8.0681e-11	100.11	77.619	0.977	HexNAc	16.42	+	1093.02	2	0.80316	DSNSNVnRSLSGD
210438	Q4G148-2	GXYLT1	Glucoside xylosyltransferase 1	TGVNSGVMLMnMTR	3.6107e-117	272.95	213.79	1	HexNAc	109.31	+	857.402	2	-0.77026	SGVMLMnMTRMRR
210474	Q7Z7M0-2	MEGF8	Multiple epidermal growth factor-like domains protein 8	TGYTMDnMTGLCR	1.2364e-26	206.18	166.56	1	HexNAc	206.18	+	861.86	2	-1.2989	TGYTMDnMTGLCR
210530	C9JUY7	TMEM106C	Transmembrane protein 106C	THHYVDCGGnSTAI	0.0080344	62.303	36.364	1	HexNAc	62.3	+	867.873	2	0.18699	YVDCGGnSTAIXX
210545	P20645	M6PR	Cation-dependent mannose-6-phosphate receptor	THIFnGSnWIMLIYKGGD	0.0073104	42.746	28.327	1	HexNAc	42.75	+	824.73	3	1.9011	NETHIFnGSNWIM
210749	P11279	LAMP1	Lysosome-associated membrane glycoprotein 1	THLFPnASSK	0.0022674	112.84	112.84	1	HexNAc	112.84	+	652.828	2	0.38128	DTHLFPnASSKEI
210889	P32004-3	L1CAM	Neural cell adhesion molecule L1	THnLTDLSPHLR	1.3252e-26	218.02	198.91	1	HexNAc	218.02	+	803.913	2	-0.054588	PELRTHnLTDLSP
210927	Q6PKC3-2	TXNDC11	Thioredoxin domain-containing protein 11	THNVCELCVnQTSGGMK	0.0010588	52.784	35.706	0.857	HexNAc	7.77	+	713.315	3	-1.1557	VCELCVnQTSGGM
212000	P46977-2	STT3A	Dolichyl-diphosphooligosaccharide--protein glycosyltransferase subunit STT3A	TILVDNNTWnNTHISR	2.9523e-10	110.31	75.551	0.845	HexNAc	10.08	+	1051.02	2	0.61253	VDNNTWnNTHISR
212548	H0YKJ9	TSPAN3	Tetraspanin-3	TKnQSVPLSCCRE	2.0845e-69	182.89	149.51	1	HexNAc	182.89	+	891.411	2	-0.42509	WFKETKnQSVPLS
212708	P11047	LAMC1	Laminin subunit gamma-1	TLAGEnQTAFEIEELNR	2.3465e-25	186.17	164.92	0.998	HexNAc	26.82	+	1069.52	2	0.25428	RTLAGEnQTAFEI
213158	B7ZKQ9	SCARB1	Scavenger receptor class B member 1	TLFAnGSIYPPNE	0.0057286	83.869	65.197	0.977	HexNAc	16.35	+	813.388	2	-0.36666	PKTLFAnGSIYPP
213168	G3XAI2	LAMB1	Laminin subunit beta-1	TLFnASQRISE	4.2164e-143	218.12	162.04	1	HexNAc	218.12	+	734.868	2	-1.0167	SEETLFnASQRIS
213922	G3V595	SERPINA3	Alpha-1-antichymotrypsin;Alpha-1-antichymotrypsin His-Pro-less	TLnQSSDELQLSMGNAMFVK	0.0016065	50.088	23.556	0.938	HexNAc	11.79	+	1208.57	2	-1.4953	HLLRTLnQSSDEL
213999	E9PSB1	TMEM123	Porimin	TLQHVPSDHTnE	0.0015132	84.62	65.804	1	HexNAc	84.62	+	527.578	3	-0.6904	VPSDHTnETSNST
214193	H0Y6N5	SUN1	SUN domain-containing protein 1	TLSPTGnISSAPK	2.1488e-12	151.54	89.5	1	HexNAc	151.54	+	738.383	2	0.31192	TLSPTGnISSAPK
214212	Q96AY3	FKBP10	Peptidyl-prolyl cis-trans isomerase FKBP10	TLSRPSETCnE	1.0653e-09	161.25	161.25	1	HexNAc	161.25	+	748.83	2	-0.25271	RPSETCnETTKLG
214551	Q8NFZ8	CADM4	Cell adhesion molecule 4	TLTLPGLVSADnGTYTCE	0.0018541	53.967	34.867	1	HexNAc	53.97	+	1057.99	2	0.67608	GLVSADnGTYTCE
214639	O75054	IGSF3	Immunoglobulin superfamily member 3	TLTLVENKPIQLnCSVK	0.00014192	70.315	70.315	0.859	HexNAc	7.84	+	720.724	3	-0.20885	NKPIQLnCSVKSQ
214694	O15460-2	P4HA2	Prolyl 4-hydroxylase subunit alpha-2	TLTnQTEAELATPEGIYER	2.046e-80	185.28	143.07	1	HexNAc	185.28	+	1170.07	2	2.0205	REKTLTnQTEAEL
214920	Q9BZQ6-2	EDEM3	ER degradation-enhancing alpha-mannosidase-like protein 3	TLVVLnKTKE	0.0045883	85.845	56.758	1	HexNAc	85.84	+	674.39	2	-0.21345	DTLVVLnKTKEFE
215015	A0A494BZZ8	TMEM87B	Transmembrane protein 87B	TMFnSTDIK	0.0083547	151.15	113	1	HexNAc	151.15	+	630.295	2	-0.53779	FRKTMFnSTDIKL
215036	O15118	NPC1	Niemann-Pick C1 protein	TMGInGSAYR	7.6145e-35	199.8	141.06	1	HexNAc	199.8	+	636.798	2	0.52392	TETMGInGSAYRV
215375	A0A2R8Y5Q7	SLC11A2	Natural resistance-associated macrophage protein 2	TNEQVVEVCTnTSSPHAGLFPK	0.00016131	45.992	32.12	0.916	HexNAc	10.37	+	873.418	3	1.3615	VVEVCTnTSSPHA
215471	O00754-2	MAN2B1	Lysosomal alpha-mannosidase;Lysosomal alpha-mannosidase A peptide;Lysosomal alpha-mannosidase B peptide;Lysosomal alpha-mannosidase C peptide;Lysosomal alpha-mannosidase D peptide;Lysosomal alpha-mannosidase E peptide	TnHTVMTMGSDFQYE	0.001383	103.83	71.104	1	HexNAc	103.83	+	982.406	2	-1.5485	GRYYRTnHTVMTM
215567	P11717	IGF2R	Cation-independent mannose-6-phosphate receptor	TnITLVCKPGDLESAPVLR	9.7711e-129	217.35	176.24	1	HexNAc	217.35	+	1143.6	2	0.95965	GKKIKTnITLVCK
215727	P17301	ITGA2	Integrin alpha-2	TnMSLGLILTR	5.2502e-139	295.26	235.14	1	HexNAc	295.26	+	711.387	2	-0.1016	VTEMKTnMSLGLI
215876	C9JIZ6	PSAP	Prosaposin;Saposin-A;Saposin-B-Val;Saposin-B;Saposin-C;Saposin-D	TnSTFVQALVE	9.8002e-12	168.98	131.51	1	HexNAc	168.98	+	706.351	2	0.39013	QTAVRTnSTFVQA
216713	H7C3P4	GNS	N-acetylglucosamine-6-sulfatase	TPMTnSSIQFLDNAFR	3.2389e-25	188.9	168.54	0.967	HexNAc	14.71	+	682.326	3	-0.46132	AKTPMTnSSIQFL
217027	Q6YHK3-4	CD109	CD109 antigen	TQDEILFSnSTR	3.9479e-109	278.06	245.92	1	HexNAc	278.06	+	807.386	2	0.0026187	DEILFSnSTRLSF
217320	A0A087WXM8	BCAM	Basal cell adhesion molecule	TQnFTLLVQGSPELK	1.5235e-10	117.8	86.321	1	HexNAc	117.8	+	939.496	2	-0.95362	VLSRTQnFTLLVQ
217701	P13612	ITGA4	Integrin alpha-4	TRPVVIVDASLSHPESVnR	3.9675e-17	119.66	105.32	1	HexNAc	119.66	+	760.405	3	-0.36472	SHPESVnRTKFDC
217968	P26006	ITGA3	Integrin alpha-3;Integrin alpha-3 heavy chain;Integrin alpha-3 light chain	TSIPTINMEnK	3.7766e-05	149.83	94.594	0.994	HexNAc	22.27	+	725.858	2	0.10661	PTINMEnKTTWFS
218027	Q92542-2	NCSTN	Nicastrin	TSLELWMHTDPVSQKnESVR	2.0467e-08	87.72	72.299	1	HexNAc	87.72	+	854.083	3	0.89511	DPVSQKnESVRNQ
218097	Q9UBG0	MRC2	C-type mannose receptor 2	TSnISKPGTLER	0.0007907	78.326	50.359	1	HexNAc	78.33	+	502.598	3	0.51863	LGARTSnISKPGT
218139	Q5JRA6-2	MIA3	Melanoma inhibitory activity protein 3	TSnSSQVSNEQDKIDAYK	2.2558e-08	97.284	79.367	0.968	HexNAc	14.81	+	739.677	3	0.28826	ENNKTSnSSQVSN
218353	A0A1B0GWI2	CLN5	Ceroid-lipofuscinosis neuronal protein 5	TSVFGPTGnK	1.6816e-08	147.26	82.961	1	HexNAc	147.26	+	605.801	2	-0.38347	VFGPTGnKTLGLA
218503	A0A590UJU5	ELTD1	EGF, latrophilin and seven transmembrane domain-containing protein 1	TTEFDTnSTDIALK	0.0010967	78.342	51.899	1	HexNAc	78.34	+	879.918	2	-0.72423	TTEFDTnSTDIAL
219032	P13473-2	LAMP2	Lysosome-associated membrane glycoprotein 2	TTnKTYKTVTISD	0.00051236	103.6	82.544	1	HexNAc	103.6	+	558.953	3	0.086082	VRYETTnKTYKTV
219986	A0A1B0GV06	ASAH1	Acid ceramidase;Acid ceramidase subunit alpha;Acid ceramidase subunit beta	TVLEnSTSYEEAK	5.2932e-21	192.86	151.07	1	HexNAc	192.86	+	837.391	2	0.43135	TRTVLEnSTSYEE
220318	F5GXJ9	ALCAM	CD166 antigen	TVNSLnVSAISIPEHDEADEISDENR	1.6538e-17	99.976	80.863	0.86	HexNAc	8.16	+	1019.81	3	1.908	RTVNSLnVSAISI
220330	Q13740-2	ALCAM	CD166 antigen	TVNSLnVSANENR	0.00026598	96.229	59.285	0.902	HexNAc	13.03	+	810.895	2	0.055393	RTVNSLnVSANEN
220352	Q96KA5-2	CLPTM1L	Cleft lip and palate transmembrane protein 1-like protein	TVnVSVPK	0.0015314	128.51	56.148	1	HexNAc	128.51	+	523.79	2	-1.5567	KFERTVnVSVPKK
220577	P58397	ADAMTS12	A disintegrin and metalloproteinase with thrombospondin motifs 12	TVQCVPSEGnK	0.0034558	82.069	61.606	1	HexNAc	82.07	+	711.332	2	-0.71832	CVPSEGnKTEDQD
221126	D6R9B4	CD164	Sialomucin core protein 24	TVTTSGTTnNTVTPTSQPVR	6.4552e-15	108.59	60.591	0.874	HexNAc	8.41	+	1133.06	2	0.017063	TTSGTTnNTVTPT
221177	P20645	M6PR	Cation-dependent mannose-6-phosphate receptor	TVVGRLnE	8.7893e-18	140.09	76.354	1	HexNAc	140.09	+	545.791	2	-0.39876	TVVGRLnETHIFN
221486	A0A1W2PRZ8	PIGT	GPI transamidase component PIG-T	TYAIYDLLDTAMInNSR	6.7999e-20	145.81	129.66	0.761	HexNAc	5.02	+	1089.03	2	0.058077	LDTAMInNSRNLN
221540	P16070-11	CD44	CD44 antigen	TYCFnASAPPEED	1.5159e-15	140	112.84	1	HexNAc	140	+	852.341	2	0.12824	YDTYCFnASAPPE
221705	Q96S52-2	PIGS	GPI transamidase component PIG-S	TYnASVLPVR	8.9277e-46	237.53	195.89	1	HexNAc	237.53	+	661.851	2	0.062431	VDSKTYnASVLPV
221753	H0YKJ9	TSPAN3	Tetraspanin-3	TYnGTNPDAASR	4.8915e-09	176.48	139.72	0.856	HexNAc	7.72	+	735.329	2	0.098382	KVYKTYnGTNPDA
221926	A0A0G2JNZ5	GBA	Glucosylceramidase	TYTYADTPDDFQLHnFSLPEEDTK	4.9379e-09	72.99	66.532	1	HexNAc	72.99	+	1017.45	3	0.016458	DDFQLHnFSLPEE
222888	A0A7I2V5X9	GGH	Gamma-glutamyl hydrolase	VAMPLnFTGGQLHSR	9.3231e-12	131.67	96.193	1	HexNAc	131.67	+	610.977	3	-0.65118	DVAMPLnFTGGQL
223358	P13473-2	LAMP2	Lysosome-associated membrane glycoprotein 2	VASVININPnTTHSTGSCR	2.1813e-94	247.4	229.97	0.999	HexNAc	29.09	+	1116.04	2	-0.050569	VININPnTTHSTG
223817	A0A0U1RQQ4	PROCR	Endothelial protein C receptor	VAVnGSSFVSFRPE	4.0125e-43	168.5	123.22	1	HexNAc	168.5	+	849.92	2	3.3797	FFEVAVnGSSFVS
223886	F8VTR5	NTM;LSAMP;OPCML;IGLON5	Opioid-binding protein/cell adhesion molecule;Neurotrimin;IgLON family member 5;Limbic system-associated membrane protein	VAWLnR	0.0090938	159.04	35.35	1	HexNAc	159.04	+	481.259	2	0.42906	TRVAWLnRSTILY
224639	P78357	CNTNAP1	Contactin-associated protein 1	VDGQLVnLTLVEGR	3.2736e-18	142.54	110.78	1	HexNAc	142.54	+	858.462	2	0.18206	VDGQLVnLTLVEG
225316	Q6PKC3-2	TXNDC11	Thioredoxin domain-containing protein 11	VDMTSTnFTGLSCR	1.0671e-59	206.67	166.17	1	HexNAc	206.67	+	896.398	2	1.5284	VDMTSTnFTGLSC
225475	B7ZMI3	ITPR1	Inositol 1,4,5-trisphosphate receptor type 1	VDRLPnETAVPE	4.3878e-32	159.93	113.9	1	HexNAc	159.93	+	771.886	2	-0.35513	EVDRLPnETAVPE
225860	E9PC84	TNC	Tenascin	VEAAQnLTLPGSLR	4.0051e-31	164.66	120.29	1	HexNAc	164.66	+	836.449	2	-0.28633	KVEAAQnLTLPGS
226330	Q7L0J3-2	SV2A	Synaptic vesicle glycoprotein 2A	VEHVTFnFTLENQIHR	0.00013119	75.969	58.145	0.908	HexNAc	9.97	+	547.526	4	0.39107	VEHVTFnFTLENQ
226452	Q9UNW1-3	MINPP1	Multiple inositol polyphosphate phosphatase 1	VEKnATALYHVE	1.6809e-15	139.19	76.223	1	HexNAc	139.19	+	788.896	2	0.030725	LTEVEKnATALYH
226539	P78357	CNTNAP1	Contactin-associated protein 1	VELnTSR	6.1323e-12	211.27	93.375	1	HexNAc	211.27	+	511.262	2	-0.0041238	YVRVELnTSRDVV
226756	Q9NUM4	TMEM106B	Transmembrane protein 106B	VEnITAQVQFSK	3.6556e-16	172.1	113.15	1	HexNAc	172.1	+	783.904	2	NA	YSVEVEnITAQVQ
227509	H0Y7Z9	PTPRF	Receptor-type tyrosine-protein phosphatase F	VEVEPLnSTAVHVYWK	0.00059027	59.261	47.991	1	HexNAc	59.26	+	692.021	3	-0.30272	VEVEPLnSTAVHV
227665	E9PEJ1	CD96	T-cell surface protein tactile	VFAKPEIPVIVENnSTDVLVER	2.8088e-38	159.56	145.83	0.823	HexNAc	6.68	+	891.144	3	-0.70494	PVIVENnSTDVLV
227832	O15230	LAMA5	Laminin subunit alpha-5	VFDLQQNLGSVnVSTGCAPALQAQTPGLGPR	2.2622e-18	76.208	64.577	0.94	HexNAc	11.93	+	1133.57	3	0.075059	QNLGSVnVSTGCA
228058	Q9Y4L1	HYOU1	Hypoxia up-regulated protein 1	VFGSQnLTTVK	2.2977e-05	161.48	122.72	1	HexNAc	161.48	+	698.87	2	-0.036775	RVFGSQnLTTVKL
228169	Q8NBL1	POGLUT1	Protein O-glucosyltransferase 1	VFIDQInR	5.3558e-08	201.84	102.16	1	HexNAc	201.84	+	604.32	2	0.24506	VFIDQInRSLENY
228509	P54802	NAGLU	Alpha-N-acetylglucosaminidase;Alpha-N-acetylglucosaminidase 82 kDa form;Alpha-N-acetylglucosaminidase 77 kDa form	VFPQVnVTK	0.0060257	158.02	103.6	1	HexNAc	158.02	+	617.838	2	-0.27879	RVFPQVnVTKMGS
230016	B4DN67	KIRREL	Kin of IRRE-like protein 1	VGSTnVSTLVNVHFAPR	7.5073e-11	105.91	78.571	0.852	HexNAc	7.61	+	667.685	3	0.42706	NKVGSTnVSTLVN
230250	P18084	ITGB5	Integrin beta-5;Integrin beta	VGVTYnCTCGCSVGLEPNSAR	7.0054e-11	115.82	81.485	0.988	HexNAc	19.33	+	1252.55	2	-0.77475	EVGVTYnCTCGCS
230299	O95857	TSPAN13	Tetraspanin-13	VGWnNTASARND	2.4416e-55	177.38	125.5	0.957	HexNAc	14.89	+	754.342	2	-0.93916	LLEVGWnNTASAR
230307	Q6NSJ0	KIAA1161	Uncharacterized family 31 glucosidase KIAA1161	VGYQSQnISCFFR	4.9008e-06	119.69	83.355	1	HexNAc	119.69	+	904.917	2	1.8938	VGYQSQnISCFFR
230358	H0YB91	IDS	Iduronate 2-sulfatase;Iduronate 2-sulfatase 42 kDa chain;Iduronate 2-sulfatase 14 kDa chain	VHAGnFSTIPQYFK	0.0021838	78.703	67.695	1	HexNAc	78.7	+	604.637	3	0.40752	WRVHAGnFSTIPQ
230411	P58397	ADAMTS12	A disintegrin and metalloproteinase with thrombospondin motifs 12	VHHQCQLQYGPnATFCQE	5.4636e-05	82.813	59.014	1	HexNAc	82.81	+	807.351	3	-0.71417	QLQYGPnATFCQE
231039	G3XA83	B4GALT6	Beta-1,4-galactosyltransferase 6;Glucosylceramide beta-1,4-galactosyltransferase	VHYAGYnVTRPE	0.0033513	86.699	51.801	1	HexNAc	86.7	+	804.886	2	1.1968	VHYAGYnVTRPEG
231203	P30533	LRPAP1	Alpha-2-macroglobulin receptor-associated protein	VIDLWDLAQSAnLTDK	5.8873e-21	174.59	143.11	1	HexNAc	174.59	+	1003.01	2	-3.2932	DLAQSAnLTDKEL
231335	P11166	SLC2A1	Solute carrier family 2, facilitated glucose transporter member 1	VIEEFYnQTWVHR	3.5033e-200	310.29	261	1	HexNAc	310.29	+	962.465	2	0.41309	VIEEFYnQTWVHR
232184	Q9Y4L1	HYOU1	Hypoxia up-regulated protein 1	VInETWAWK	4.8762e-05	186.24	111.39	1	HexNAc	186.24	+	675.34	2	0.32292	TLEKVInETWAWK
232433	Q99985	SEMA3C	Semaphorin-3C	VIQTFnR	3.7329e-06	200.6	118.15	1	HexNAc	200.6	+	540.788	2	-0.082312	RVIQTFnRTHLYV
232460	Q9P2C4	TMEM181	Transmembrane protein 181	VIQTSAAnFSLNNSK	0.0010804	74.76	49.905	0.864	HexNAc	11.05	+	898.955	2	-1.5024	IQTSAAnFSLNNS
232727	K7EMW4	NCLN	Nicalin	VIYnLTEK	0.002694	180.09	119	1	HexNAc	180.09	+	591.816	2	-1.3988	LTRVIYnLTEKGT
232794	Q96KA5-2	CLPTM1L	Cleft lip and palate transmembrane protein 1-like protein	VKDLMVInR	6.9999e-09	200.76	142.83	1	HexNAc	200.76	+	645.858	2	0.36577	KDLMVInRSTTEL
232878	Q9H2J7-3	SLC6A15	Sodium-dependent neutral amino acid transporter B(0)AT2;Transporter	VKEEEFPALHLnSCK	5.8447e-07	101.61	90.885	1	HexNAc	101.61	+	668.663	3	-0.34241	FPALHLnSCKIEE
233691	Q9UN70-2	PCDHGC3	Protocadherin gamma-C3	VLDANDNAPVFnQSLYR	8.0243e-21	160.09	132.42	0.998	HexNAc	27.3	+	1070.02	2	0.45285	DNAPVFnQSLYRA
234546	Q9Y4L1	HYOU1	Hypoxia up-regulated protein 1	VLGMVLnYSR	3.0614e-45	207.34	207.34	1	HexNAc	207.34	+	677.855	2	-0.40272	VLGMVLnYSRSLA
234601	G5E994	GPR107	Protein GPR107	VLGQSQEPNVNPASAGnQTQK	9.1554e-16	105.79	87.068	0.926	HexNAc	11.08	+	790.723	3	-0.67234	NPASAGnQTQKTQ
234779	Q13641	TPBG	Trophoblast glycoprotein	VLHnGTLAELQGLPHIR	2.5608e-21	149.36	131.87	1	HexNAc	149.36	+	518.538	4	0.45915	ALKVLHnGTLAEL
235831	A0A5F9ZHU0	ARSE	Arylsulfatase E	VLQWTGASGGLPTnETTFAK	2.6782e-06	76.301	58.097	1	HexNAc	76.3	+	1141.07	2	0.88223	SGGLPTnETTFAK
236084	O75509	TNFRSF21	Tumor necrosis factor receptor superfamily member 21	VLSSIQEGTVPDnTSSAR	0.00022456	68.845	46.516	1	HexNAc	68.84	+	1032.51	2	2.7494	EGTVPDnTSSARG
236105	Q8TEM1	NUP210	Nuclear pore membrane glycoprotein 210	VLSSSQnGSYHR	1.2924e-13	143.93	95.814	1	HexNAc	143.93	+	513.246	3	-0.063132	VLSSSQnGSYHRI
236497	P13473-2	LAMP2	Lysosome-associated membrane glycoprotein 2	VLVQAFVQnGTVSTNE	0.0068216	46.796	17.733	0.861	HexNAc	7.92	+	954.981	2	0.49911	VQAFVQnGTVSTN
237373	Q5TG12	PTPRK	Protein-tyrosine-phosphatase;Receptor-type tyrosine-protein phosphatase kappa	VNAGQnATFQCIATGR	0.0060879	77.644	32.046	0.936	HexNAc	11.64	+	955.955	2	-0.67319	EVNAGQnATFQCI
237445	G3XAI2	LAMB1	Laminin subunit beta-1	VNASTTEPnSTVEQSALMR	2.7645e-60	219.68	172.84	0.832	HexNAc	6.96	+	1119.53	2	0.97741	ASTTEPnSTVEQS
237450	G3XAI2	LAMB1	Laminin subunit beta-1	VnASTTEPNSTVEQSALMR	6.4914e-54	218.12	171.28	0.884	HexNAc	8.81	+	1119.53	2	0.57945	EAEERVnASTTEP
237481	K7ENH4	PPAP2C	Lipid phosphate phosphohydrolase 2	VnCSVYVQLEK	5.1056e-05	142.51	111.13	1	HexNAc	142.51	+	771.379	2	-0.76442	PDWSRVnCSVYVQ
237635	A0A3B3IRL2	CREG1	Protein CREG1	VnETEMDIAK	4.1255e-06	181.87	133.12	1	HexNAc	181.87	+	676.816	2	0.15356	GTVTKVnETEMDI
237753	Q8TEM1	NUP210	Nuclear pore membrane glycoprotein 210	VnFTLEASEGCYR	1.3436e-100	263.7	211.63	1	HexNAc	263.7	+	874.893	2	1.4085	TRATRVnFTLEAS
238010	F6SYF8	DKK3	Dickkopf-related protein 3	VNLANLPPSYHnE	0.002514	68.972	49.239	0.79	HexNAc	6.34	+	835.905	2	-0.04128	LPPSYHnETNTDT
238055	A0A1X7SBT7	NPTXR	Neuronal pentraxin receptor	VnLSAAPAPVSAVPTGLHSK	0.00058173	44.164	27.67	1	HexNAc	44.16	+	707.051	3	-1.851	ELPARVnLSAAPA
238086	Q14697-2	GANAB	Neutral alpha-glucosidase AB	VnLTLGSIWDK	0.0035984	84.892	41.12	1	HexNAc	84.89	+	724.885	2	0.44906	SFSDKVnLTLGSI
238111	Q9UGF5	OR14J1	Olfactory receptor 14J1	VnLTSmSGFLLmGFSD	0.007041	50.155	15.769	1	dHexHexNAc	50.16	+	1050.47	2	4.943	XXXXMVnLTSMSG
238257	P11047	LAMC1	Laminin subunit gamma-1	VnNTLSSQISR	0.0062538	70.942	31.793	0.907	HexNAc	9.91	+	711.365	2	0.41226	DRLQRVnNTLSSQ
238588	Q7Z7M0-2	MEGF8	Multiple epidermal growth factor-like domains protein 8	VnSTELFHVDR	0.00088825	70.98	47.499	1	HexNAc	70.98	+	507.251	3	1.959	RFSVRVnSTELFH
238648	E7EN73	KIAA0319L	Dyslexia-associated protein KIAA0319-like protein	VNTVTCQLnCSDHGHCD	0.001313	50.079	37.587	0.868	HexNAc	8.17	+	740.63	3	0.57693	TVTCQLnCSDHGH
238731	E9PPZ9	GPAA1	Glycosylphosphatidylinositol anchor attachment 1 protein	VnVTGMQSSPLQGR	1.0891e-86	223.14	156.87	1	HexNAc	223.14	+	838.917	2	-0.55755	EAYHDVnVTGMQS
238768	P13726-2	F3	Tissue factor	VnVTVEDER	0.0087749	150.04	119.41	1	HexNAc	150.04	+	632.307	2	-0.44403	QVGTKVnVTVEDE
238966	F8WCC9	SLC22A5;SLC22A4	Solute carrier family 22 member 4;Solute carrier family 22 member 5	VPDAAnLSSAWR	1.3313e-11	185.67	127.39	1	HexNAc	185.67	+	745.368	2	-1.2653	RVPDAAnLSSAWR
239063	F8VV56	CD63	Tetraspanin;CD63 antigen	VPDSCCInVTVGCGINFNEK	2.2886e-27	132.51	116.95	0.897	HexNAc	12.43	+	1243.55	2	0.014114	PDSCCInVTVGCG
239310	P32004-3	L1CAM	Neural cell adhesion molecule L1	VPGnQTSTTLK	4.6417e-05	144.92	104.19	1	HexNAc	144.92	+	674.851	2	0.33121	LGKVPGnQTSTTL
239465	Q32P28	LEPRE1	Prolyl 3-hydroxylase 1	VPLQSAHLYYnVTEK	3.0854e-11	122.01	89.107	1	HexNAc	122.01	+	983.002	2	-0.056156	SAHLYYnVTEKVR
239595	A0A140T9B8	MICA	MHC class I polypeptide-related sequence A	VPPMVnVTR	6.5934e-06	191.33	191.33	1	HexNAc	191.33	+	608.324	2	-0.6276	EVPPMVnVTRSEA
240282	Q9C0H2-2	TTYH3	Protein tweety homolog 3;Protein tweety homolog	VQEVLnGTEVNLQHLTALVDCR	1.2717e-38	150.94	136.93	0.999	HexNAc	29	+	904.46	3	0.2866	RVQEVLnGTEVNL
240299	O75054	IGSF3	Immunoglobulin superfamily member 3	VQGnSTLLHITDLQAR	2.7219e-07	96.505	77.909	1	HexNAc	96.5	+	657.016	3	-0.11734	IERVQGnSTLLHI
240444	P11717	IGF2R	Cation-independent mannose-6-phosphate receptor	VQMVnGTITNPINGK	2.0958e-11	126.19	100.85	0.983	HexNAc	20.06	+	894.962	2	0.41542	QEVQMVnGTITNP
240526	P13473-2	LAMP2	Lysosome-associated membrane glycoprotein 2	VQPFnVTQGK	0.0003402	132.62	96.229	1	HexNAc	132.62	+	660.843	2	0.18283	LRVQPFnVTQGKY
240914	Q8IWF2	FOXRED2	FAD-dependent oxidoreductase domain-containing protein 2	VQYnTTIAHVTLDKDR	0.00076542	73.168	47.849	1	HexNAc	73.17	+	693.024	3	NA	GLRVQYnTTIAHV
241048	P78357	CNTNAP1	Contactin-associated protein 1	VSALAnASQHCE	4.6602e-08	130.56	95.267	1	HexNAc	130.56	+	745.333	2	1.3708	EVSALAnASQHCE
241103	P07996	THBS1	Thrombospondin-1	VSCPIMPCSnATVPDGECCPR	2.2763e-15	110.44	98.73	1	HexNAc	110.44	+	1305.54	2	-0.58154	PIMPCSnATVPDG
241601	A0A087X0T8	CADM1	Cell adhesion molecule 1	VSLTnVSISDEGR	2.5312e-07	125.47	88.775	1	HexNAc	125.47	+	790.394	2	0.28674	LKVSLTnVSISDE
241643	P55058	PLTP	Phospholipid transfer protein	VSnVSCQASVSR	2.4248e-07	137.62	87.585	1	HexNAc	137.62	+	748.854	2	0.97318	GRMKVSnVSCQAS
241740	C9JCD5	TM4SF19	Transmembrane 4 L6 family member 19	VSSFnQTQAWK	0.006012	76.465	37.16	1	HexNAc	76.46	+	749.862	2	1.0214	FDVSSFnQTQAWK
242379	P08648	ITGA5	Integrin alpha-5;Integrin alpha-5 heavy chain;Integrin alpha-5 light chain	VTGLnCTTNHPINPK	3.2897e-07	99.481	80.658	0.776	HexNAc	8.01	+	623.644	3	0.079465	TRVTGLnCTTNHP
242890	A0A7I2V4D7	NOMO1;NOMO3;NOMO2	Nodal modulator 2;Nodal modulator 1;Nodal modulator 3	VTNSNANAASPLIVAGYnVSGSVR	1.5678e-37	132.7	113.82	0.995	HexNAc	28.16	+	855.437	3	-0.28408	LIVAGYnVSGSVR
242940	J3KTR2	PEMT	Phosphatidylethanolamine N-methyltransferase	VTnSSVAGPDCCGGLGNIDFR	1.5145e-09	113.59	82.358	0.987	HexNAc	18.7	+	1200.03	2	0.070184	PGAEVTnSSVAGP
242954	Q9UBG0	MRC2	C-type mannose receptor 2	VTPACnTSLPAQR	1.4231e-60	242.48	186.9	1	HexNAc	242.48	+	809.399	2	-0.14984	RVTPACnTSLPAQ
243161	A0A7I2V466	CTSC	Dipeptidyl peptidase 1;Dipeptidyl peptidase 1 exclusion domain chain;Dipeptidyl peptidase 1 heavy chain;Dipeptidyl peptidase 1 light chain	VTTYCnETMTGWVHDVLGR	1.7337e-26	147.37	127.39	1	HexNAc	147.37	+	814.707	3	0.19763	KVTTYCnETMTGW
243393	D6RGZ6	VCAN	Versican core protein	VVAEnITQTSR	0.00019216	123.2	71.542	1	HexNAc	123.2	+	710.868	2	-1.7614	DRVVAEnITQTSR
243451	P08236-2	GUSB	Beta-glucuronidase	VVAnGTGTQGQLK	1.7374e-26	204.85	161.24	1	HexNAc	204.85	+	738.389	2	0.6163	ENKVVAnGTGTQG
243601	Q5T4B2-2	CERCAM	Probable inactive glycosyltransferase 25 family member 3	VVDAVDGWMLnSSAIR	1.0395e-21	136.24	89.651	1	HexNAc	136.24	+	968.478	2	0.68653	VDGWMLnSSAIRN
244311	Q5ZPR3-3	CD276	CD276 antigen	VVLGAnGTYSCLVR	5.9389e-49	196.58	160.92	1	HexNAc	196.58	+	856.438	2	0.24824	RVVLGAnGTYSCL
244625	Q9BT09	CNPY3	Protein canopy homolog 3	VVMDIPYELWnETSAEVADLKK	1.9608e-21	116.72	102.71	1	HexNAc	116.72	+	689.095	4	0.0051624	IPYELWnETSAEV
244773	P07996	THBS1	Thrombospondin-1	VVnSTTGPGEHLR	2.024e-40	225.63	191.44	1	HexNAc	225.63	+	785.397	2	-0.10424	LSVKVVnSTTGPG
245264	C9JIZ6	PSAP	Prosaposin;Saposin-A;Saposin-B-Val;Saposin-B;Saposin-C;Saposin-D	VVTAAGDMLKDnATE	5.1239e-88	196.74	158.11	1	HexNAc	196.74	+	869.414	2	1.3864	GDMLKDnATEEEI
245566	P78536-2	ADAM17	Disintegrin and metalloproteinase domain-containing protein 17	VVVVDGKnESEYTVK	3.128e-05	91.475	74.256	1	HexNAc	91.47	+	623.654	3	0.095188	VVVDGKnESEYTV
245696	A0A087WZ85	ROBO1	Roundabout homolog 1	VWCLGnETR	0.0053316	163.12	163.12	1	HexNAc	163.12	+	669.311	2	0.24865	KVWCLGnETRYHI
245928	P26006	ITGA3	Integrin alpha-3;Integrin alpha-3 heavy chain;Integrin alpha-3 light chain	VWnSTFIEDYR	9.1309e-15	202.29	159.49	1	HexNAc	202.29	+	816.881	2	-0.39883	VKARVWnSTFIED
246150	P20908-2	COL5A1	Collagen alpha-1(V) chain	VYCnFTAGGSTCVFPDKK	2.0714e-07	100.54	87.981	1	HexNAc	100.54	+	1127.51	2	2.2146	SFKVYCnFTAGGS
246180	Q92626	PXDN	Peroxidasin homolog	VYCnLSAAHTFEDLK	0.00026997	67.415	53.149	1	HexNAc	67.41	+	657.644	3	0.29053	DYRVYCnLSAAHT
246380	A0A024R5G9	CTSF	Cathepsin F	VYInDSVELSQNEQK	3.5091e-19	155.98	116.83	0.966	HexNAc	14.51	+	984.973	2	0.86239	KAKVYInDSVELS
246486	E9PN41	TSPAN4	Tetraspanin;Tetraspanin-4	VYnATRVPD	7.6271e-58	178.1	122.09	1	HexNAc	178.1	+	619.307	2	0.16606	DWFEVYnATRVPD
246516	H7C3P4	GNS	N-acetylglucosamine-6-sulfatase	VYnLTADPDQITNIAK	0.00031534	112.5	73.919	0.806	HexNAc	6.2	+	990.002	2	-0.37201	VFVEVYnLTADPD
246646	P06756-3	ITGAV	Integrin alpha-V;Integrin alpha-V heavy chain;Integrin alpha-V light chain	VYPSILNQDnK	6.279e-09	144.92	106.61	0.996	HexNAc	24.37	+	747.378	2	-0.11186	SILNQDnKTCSLP
246756	P56199	ITGA1	Integrin alpha-1	VYVYALnQTR	0.0098422	104.94	38.444	1	HexNAc	104.94	+	715.37	2	1.7054	VYVYALnQTRFEY
246876	P48960-3	CD97;ADGRE5	CD97 antigen;CD97 antigen subunit alpha;CD97 antigen subunit beta	WCPQNSSCVnATACR	5.0783e-49	220.34	209.1	1	HexNAc	42.2	+	1007.41	2	0.14556	QNSSCVnATACRC
246915	E9PJG7	BACE1	Beta-secretase 1	WEGELGTDLVSIPHGPnVTVR	8.368e-05	51.966	41.878	1	HexNAc	51.97	+	827.087	3	0.86452	SIPHGPnVTVRAN
247088	Q96HE7	ERO1L	ERO1-like protein alpha	WGHnITEFQQR	1.8397e-20	215.08	187.16	1	HexNAc	215.08	+	809.884	2	-0.58174	EKKWGHnITEFQQ
247302	P41221-2	WNT5A	Protein Wnt-5a;Protein Wnt	WnCSTVDNTSVFGR	8.7767e-10	132.03	111.69	0.819	HexNAc	6.56	+	923.407	2	-0.16176	FRHRRWnCSTVDN
247317	Q9UBG0	MRC2	C-type mannose receptor 2	WNDSPCnQSLPSICK	3.941e-06	96.103	82.424	0.954	HexNAc	13.2	+	1004.94	2	0.015458	WNDSPCnQSLPSI
247339	Q9NZJ5	EIF2AK3	Eukaryotic translation initiation factor 2-alpha kinase 3	WnFSVGHFELR	0.00042675	92.935	68.893	1	HexNAc	92.93	+	532.26	3	0.20449	SGNEKWnFSVGHF
247440	J3KMY5	NPC2	Epididymal secretory protein E1	WQLQDDKnQSLFCWE	0.0014133	81.185	51.652	1	HexNAc	81.19	+	1100.49	2	-0.52303	QLQDDKnQSLFCW
247470	P13473-2	LAMP2	Lysosome-associated membrane glycoprotein 2	WQMnFTVR	0.0048173	173.28	145.06	1	HexNAc	173.28	+	642.806	2	-1.1461	YAKWQMnFTVRYE
247537	Q99519	NEU1	Sialidase-1	WSFSnGTSWR	8.6293e-14	200.93	79.252	1	HexNAc	200.93	+	715.82	2	0.78412	LRWSFSnGTSWRK
247604	Q07954	LRP1	Prolow-density lipoprotein receptor-related protein 1;Low-density lipoprotein receptor-related protein 1 85 kDa subunit;Low-density lipoprotein receptor-related protein 1 515 kDa subunit;Low-density lipoprotein receptor-related protein 1 intracellular domain	WTGHnVTVVQR	7.7175e-06	137.8	114.42	1	HexNAc	137.8	+	500.592	3	-0.74638	NKWTGHnVTVVQR
247924	Q14703	MBTPS1	Membrane-bound transcription factor site-1 protease	YAESDPTVPCnETR	7.9957e-07	116.98	78.705	1	HexNAc	116.98	+	921.397	2	0.43973	DPTVPCnETRWSQ
248369	Q96PD2	DCBLD2	Discoidin, CUB and LCCL domain-containing protein 2	YCGLGLQMnHSIESK	7.9939e-05	82.01	65.131	1	HexNAc	82.01	+	647.301	3	-0.80792	GLGLQMnHSIESK
248406	A0A7I2V3C1	ADAM9	Disintegrin and metalloproteinase domain-containing protein 9	YCnGSSQFCQPD	0.0037436	69.261	57.203	1	HexNAc	69.26	+	833.311	2	-0.29117	DVPEYCnGSSQFC
248422	Q17RY6	LY6K	Lymphocyte antigen 6K	YCNLEGPPInSSVFK	1.8173e-12	130.06	110.45	0.994	HexNAc	22.45	+	964.459	2	-0.28835	LEGPPInSSVFKE
248625	Q6YHK3-4	CD109	CD109 antigen	YDHGKLNLYLDSVnE	0.0035431	64.878	32.38	0.893	HexNAc	9.22	+	991.971	2	-0.12488	LYLDSVnETQFCV
248792	H0YEA7	GNPTG	N-acetylglucosamine-1-phosphotransferase subunit gamma	YEFCPFHnVTQHEQTFR	0.002128	50.858	43.325	1	HexNAc	50.86	+	611.525	4	0.078256	EFCPFHnVTQHEQ
248844	A0A087WTK0	PTPRJ	Protein-tyrosine-phosphatase;Receptor-type tyrosine-protein phosphatase eta	YEIDVGnESTTLGYYNGK	2.2931e-20	136.96	108.99	0.999	HexNAc	29.22	+	1113.51	2	-0.23581	YEIDVGnESTTLG
248905	P25116	F2R	Proteinase-activated receptor 1	YEPFWEDEEKnESGLTEYR	0.0018259	50.158	44.149	1	HexNAc	50.16	+	875.382	3	-1.0753	WEDEEKnESGLTE
248932	K7ELL7	PRKCSH	Glucosidase 2 subunit beta	YEQGTGCWQGPnR	1.233e-100	264.29	239.28	1	HexNAc	264.29	+	878.373	2	0.25573	GCWQGPnRSTTVR
248995	B7Z7D2	ACP2	Lysosomal acid phosphatase	YEQLQnETR	4.9648e-80	265.72	224	1	HexNAc	265.72	+	692.323	2	0.44943	RYEQLQnETRQTP
249154	P08648	ITGA5	Integrin alpha-5;Integrin alpha-5 heavy chain;Integrin alpha-5 light chain	YFAVnQSR	6.2092e-13	184.71	114.61	1	HexNAc	184.71	+	594.288	2	-0.27857	CDYFAVnQSRLLV
249239	P17301	ITGA2	Integrin alpha-2	YFFnVSDEAALLEK	3.7582e-06	106.67	68.918	1	HexNAc	106.67	+	924.949	2	-0.18408	TERYFFnVSDEAA
249511	Q7Z4H8	KDELC2	KDEL motif-containing protein 2	YFYLQAVNSEGQnLTR	6.1013e-83	248.36	202.21	1	HexNAc	44.6	+	1053.51	2	0.31013	VNSEGQnLTRSPA
250015	H0YBZ2	CD74	HLA class II histocompatibility antigen gamma chain	YGnMTEDHVMHLLQNADPLK	1.5588e-15	111.93	87.651	0.865	HexNAc	8.07	+	1265.09	2	-0.77674	NATKYGnMTEDHV
250288	Q8TCJ2	STT3B	Dolichyl-diphosphooligosaccharide--protein glycosyltransferase subunit STT3B	YGYQIAGMAnR	2.75e-58	218.15	188.35	1	HexNAc	218.15	+	723.838	2	-0.30791	QIAGMAnRTTLVD
250302	P46977-2	STT3A	Dolichyl-diphosphooligosaccharide--protein glycosyltransferase subunit STT3A	YGYQITAMAnR	2.8052e-58	218.06	187.33	1	HexNAc	218.06	+	745.851	2	0.64119	QITAMAnRTILVD
250344	B7Z7D2	ACP2	Lysosomal acid phosphatase	YHGFLnTSYHR	7.0676e-06	143.25	96.06	1	HexNAc	143.25	+	533.251	3	0.067281	RYHGFLnTSYHRQ
250442	E9PRJ3	CD151	Tetraspanin;CD151 antigen	YHQPGHEAVTSAVDQLQQEFHCCGSnNSQDWR	2.8156e-21	83.944	74.709	0.785	HexNAc	5.62	+	798.546	5	-1.2055	FHCCGSnNSQDWR
250615	K7EP71	HS2ST1	Heparan sulfate 2-O-sulfotransferase 1	YHVLHInTTK	6.3538e-05	139.7	111.61	1	HexNAc	139.7	+	476.921	3	-0.13437	YHVLHInTTKNNP
250669	O95302	FKBP9	Peptidyl-prolyl cis-trans isomerase FKBP9;Peptidyl-prolyl cis-trans isomerase	YHYnASLLD	0.00089612	114.39	17.239	1	HexNAc	114.39	+	649.799	2	-0.48721	YLKYHYnASLLDG
250802	Q96AY3	FKBP10	Peptidyl-prolyl cis-trans isomerase FKBP10	YHYnGSLMDGTLFDSSYSR	6.4485e-200	298.33	280.54	1	HexNAc	298.33	+	1208.52	2	0.020893	FMRYHYnGSLMDG
250961	Q96AY3	FKBP10	Peptidyl-prolyl cis-trans isomerase FKBP10;Peptidyl-prolyl cis-trans isomerase	YHYnGTFEDGKK	4.3271e-09	171.21	137.94	1	HexNAc	171.21	+	554.586	3	-0.77496	FVRYHYnGTFEDG
251053	O95302	FKBP9	Peptidyl-prolyl cis-trans isomerase FKBP9	YHYnGTFLDGTLFDSSHNR	3.5057e-61	220.48	210.36	1	HexNAc	39.26	+	816.368	3	-0.17786	FVRYHYnGTFLDG
251140	O95302	FKBP9	Peptidyl-prolyl cis-trans isomerase FKBP9;Peptidyl-prolyl cis-trans isomerase	YHYnGTLLDGTLFDSSYSR	1.694e-30	175.28	159.14	1	HexNAc	175.28	+	804.705	3	-0.028363	FLRYHYnGTLLDG
251191	Q96AY3	FKBP10	Peptidyl-prolyl cis-trans isomerase FKBP10;Peptidyl-prolyl cis-trans isomerase	YHYnGTLLDGTSFDTSYSK	3.4493e-30	180.88	153.35	1	HexNAc	180.88	+	1186.53	2	0.0093062	FVRYHYnGTLLDG
251398	Q8NC56	LEMD2	LEM domain-containing protein 2	YIAnVTSSSSAK	9.7028e-14	147.26	108.22	1	HexNAc	147.26	+	715.854	2	0.50682	AQEYIAnVTSSSS
251475	Q02809	PLOD1	Procollagen-lysine,2-oxoglutarate 5-dioxygenase 1	YIHQnYTK	0.0025032	114.89	85.227	1	HexNAc	114.89	+	423.875	3	0.17066	EKYIHQnYTKALA
251607	Q9BVA6	FICD	Adenosine monophosphate-protein transferase FICD	YInTTLVSR	0.0088099	132.17	61.252	1	HexNAc	132.17	+	635.338	2	-1.0272	AAMKYInTTLVSR
251835	A0A3B3ITN8	GPRC5A	Retinoic acid-induced protein 3	YIVLTMnR	8.3018e-05	164.97	112.39	1	HexNAc	164.97	+	606.818	2	-0.058116	YIVLTMnRTNVNV
251842	Q9NYU2-2	UGGT1	UDP-glucose:glycoprotein glucosyltransferase 1	YKAKDDTQVKGTEVnTTVIGE	0.00048046	67.928	44.568	1	HexNAc	67.93	+	833.754	3	-0.64037	VKGTEVnTTVIGE
251845	Q9NYU1	UGGT2	UDP-glucose:glycoprotein glucosyltransferase 2	YKALDDTQVKTVTnTTVEDE	0.0018465	44.729	22.294	1	HexNAc	44.73	+	825.066	3	0.043744	QVKTVTnTTVEDE
251887	B4DGG1	ITFG3	Protein ITFG3	YKPDTLAVAVEnGTGTDR	5.3795e-28	161.46	139.03	1	HexNAc	161.46	+	704.015	3	0.050211	LAVAVEnGTGTDR
253017	E7ETU9	PLOD2	Procollagen-lysine,2-oxoglutarate 5-dioxygenase 2	YnCSIESPR	1.4435e-10	207.6	168.27	1	HexNAc	207.6	+	664.793	2	-0.018645	CKFLRYnCSIESP
253052	Q02809	PLOD1	Procollagen-lysine,2-oxoglutarate 5-dioxygenase 1	YnCSIR	0.00037673	167.23	36.197	1	HexNAc	167.23	+	508.229	2	-0.13932	CRFLRYnCSIRAP
253077	Q92478	CLEC2B	C-type lectin domain family 2 member B	YnCSTQHADLTIIDNIEEMNFLR	6.2592e-07	59.678	38.361	0.764	HexNAc	8.11	+	1000.8	3	0.060137	WNSSKYnCSTQHA
253118	Q8IWU5-2	SULF2	Extracellular sulfatase Sulf-2	YnGSYVPPGWKE	0.0057641	61.042	19.075	1	HexNAc	61.04	+	800.37	2	-2.2122	KYLNEYnGSYVPP
253133	D6RD48	CLDND1	Claudin domain-containing protein 1	YnGTVGLWR	4.042e-22	221.83	180.64	1	HexNAc	221.83	+	634.817	2	-0.41681	DALFRYnGTVGLW
253178	H7BYM0	CHRNA5	Neuronal acetylcholine receptor subunit alpha-5	YnGTVTWTPPANYK	0.0038101	65.056	31.274	0.825	HexNAc	6.73	+	907.933	2	2.0711	KTVIRYnGTVTWT
253230	P56199	ITGA1	Integrin alpha-1	YnHTGQVIIYR	2.3931e-37	233.31	190.84	1	HexNAc	233.31	+	522.935	3	0.36402	AGQPRYnHTGQVI
253361	E5RG56	ASPH	Aspartyl/asparaginyl beta-hydroxylase	YnLSEVLQGK	3.5417e-10	192.14	144.79	1	HexNAc	192.14	+	677.348	2	-0.081799	AKDFRYnLSEVLQ
253436	A0A140T9V0	HLA-F	HLA class I histocompatibility antigen, alpha chain F	YnQSEAGSHTLQGMNGCDMGPDGR	2.7909e-05	48.389	40.937	0.817	HexNAc	6.5	+	929.046	3	-1.8474	NLLRRYnQSEAGS
253478	Q9UIW2	PLXNA1	Plexin-A1	YnYTEDPTILR	2.3817e-05	160.62	130.87	1	HexNAc	160.62	+	794.38	2	-0.14884	NPEVKYnYTEDPT
253581	D6RFW2	UGT8	2-hydroxyacylsphingosine 1-beta-galactosyltransferase	YPGIFnSTTSDAFLQSK	1.6393e-07	97.463	82.478	1	HexNAc	97.46	+	1040	2	1.3063	RYPGIFnSTTSDA
253588	H7C3P4	GNS	N-acetylglucosamine-6-sulfatase	YPHNHHVVnnTLEGNCSSK	3.6568e-05	65.765	45.945	0.907	HexNAc	11.3	+	654.046	4	-0.36657	HNHHVVnNTLEGN
253789	Q68CP4-2	HGSNAT	Heparan-alpha-glucosaminide N-acetyltransferase	YPnCTGGAAGYIDR	5.9882e-13	162.37	115.91	1	HexNAc	162.37	+	859.378	2	0.13042	DFGKYPnCTGGAA
253845	A0A3B3IRT8	SSR1	Translocon-associated protein subunit alpha	YPQDYQFYIQnFTALPLNTVVPPQR	1.7629e-20	105.03	86.779	0.97	HexNAc	15.07	+	1072.54	3	0.44587	YQFYIQnFTALPL
254139	P23229-4	ITGA6	Integrin alpha-6;Integrin alpha-6 heavy chain;Integrin alpha-6 light chain;Processed integrin alpha-6	YQTLnCSVNVNCVNIR	5.2223e-32	168.3	139.4	0.934	HexNAc	16.3	+	1079.01	2	-0.25469	RKYQTLnCSVNVN
254227	Q9P2B2	PTGFRN	Prostaglandin F2 receptor negative regulator	YQVYLnASK	0.0018168	103.21	63.667	1	HexNAc	103.21	+	644.825	2	0.70235	DYQVYLnASKVPG
254556	A0A669KBF5	TMEM30A	Cell cycle control protein 50A	YSLnVTYNYPVHYFDGR	2.9418e-13	120.29	103.78	0.974	HexNAc	15.66	+	771.027	3	-0.32907	AGRYSLnVTYNYP
254673	A0A7I2V484	CTSL	Cathepsin L1;Cathepsin L1 heavy chain;Cathepsin L1 light chain	YSVAnDTGFVDIPK	1.4531e-07	123.76	98.632	1	HexNAc	123.76	+	864.92	2	-0.090618	PKYSVAnDTGFVD
254744	Q9P2B2	PTGFRN	Prostaglandin F2 receptor negative regulator	YSVLIMAEKPVGDLSSPnETK	2.9565e-05	64.779	56.69	1	HexNAc	64.78	+	827.752	3	-0.028602	GDLSSPnETKYII
254850	O43157-2	PLXNB1	Plexin-B1	YTLDPnITSAGPTK	0.00041448	90.367	59.494	1	HexNAc	90.37	+	840.92	2	-0.27406	KYTLDPnITSAGP
255229	Q6PCB8-2	EMB	Embigin	YVInGTYAnETK	0.002032	66.285	37.488	1	HexNAc	66.28	+	889.92	2	-1.0021	INGTYAnETKLKI
255229	Q6PCB8-2	EMB	Embigin	YVInGTYAnETK	0.002032	66.285	37.488	1	HexNAc	66.28	+	889.92	2	-1.0021	MNKYVInGTYANE
255238	Q8TE58	ADAMTS15	A disintegrin and metalloproteinase with thrombospondin motifs 15	YVISPLPnASAPAAQR	0.0074482	64.55	42.505	1	HexNAc	64.55	+	929.489	2	0.8318	VISPLPnASAPAA
255611	Q2L6G2	HLA-B	HLA class I histocompatibility antigen B alpha chain	YYnQSEAGSHIIQR	2.0271e-49	228.7	193.94	1	HexNAc	228.7	+	934.942	2	0.4776	TALRYYnQSEAGS
169981	P11279	LAMP1	Lysosome-associated membrane glycoprotein 1	nMTFDLPSDATVVLnR	9.5107e-20	153.06	127.14	1	HexNAc	153.06	+	1100.03	2	-0.31793	TKSGPKnMTFDLP
255669	H7C3P4	GNS	N-acetylglucosamine-6-sulfatase	YYnYTLSINGK	0.00065824	115.13	79.307	0.926	HexNAc	10.99	+	769.872	2	3.3041	KNSKYYnYTLSIN

## Sheet: TableS2
Sequence Window	UniProt Acc	Gene Name	Intensity C01C	Intensity C01D	Intensity C02A	Intensity C02B	Intensity C02D	Intensity C05B	Intensity C05C	Intensity S01A	Intensity S01B	Intensity S02A	Intensity S02C	Intensity S05B	Intensity S02D	Intensity S05D	C01	C02	C05	S01	S02	S05	Diff01	Diff02	Diff05	Diff	Pep Seq	Seq Class	SEM	Quan conf.	Class
PVTIKRnWTITRL	A0A6Q8PHJ8	CDH2;CDH4	NA	24.8648	NA	24.2026	24.286	NA	23.0266	NA	NA	NA	NA	NA	NA	NA	3.00623	2.49492	1.68131	-2.39204	-2.74176	-0.712767	-5.39827	-5.23668	-2.39408	-5.23668	_N(he)WTITR_	T	0.97558	high	HexNAc
YVPIKRnLSDLLE	Q7Z4H8	KDELC2	23.7952	23.8037	23.4367	23.4287	23.5918	NA	23.6063	NA	NA	NA	NA	NA	17.5211	NA	1.94088	1.68729	2.26092	-2.75503	-4.40317	-1.70961	-4.69591	-6.09046	-3.97053	-4.69591	_N(he)LSDLLEK_	S	0.62205	high	HexNAc
RKIPAInQTITEA	P11047	LAMC1	NA	23.3393	23.2173	NA	NA	22.9632	NA	NA	NA	NA	NA	NA	22.4266	NA	1.48075	1.46794	1.61784	-2.7175	0.502343	-2.2054	-4.19825	-0.965593	-3.82324	-3.82324	_IPAIN(he)QTITEANEK_	T	1.02081	high	HexNAc
DHTYRRnFTAADW	A0A087X0S5	COL6A1	24.5875	24.87	NA	24.9505	25.2359	23.4381	NA	NA	NA	24.1953	24.1273	NA	NA	NA	2.87019	3.3438	2.09276	-2.68387	2.23706	-0.956902	-5.55406	-1.10673	-3.04966	-3.04966	_N(he)FTAADWGQSR_	T	1.28724	high	HexNAc
HVLHRLnITQEGP	Q5NDL2	EOGT	NA	22.7366	21.972	21.774	NA	21.1333	20.5583	NA	NA	NA	NA	NA	21.3169	NA	0.877972	0.123592	-0.499504	-2.54013	-0.607341	-3.32304	-3.4181	-0.730933	-2.82353	-2.82353	_LN(he)ITQEGPK_	T	0.814907	high	HexNAc
RGVFITnETGQPL	P10253	GAA	22.438	22.2061	22.1489	22.0582	21.8701	21.1671	21.4581	NA	NA	NA	NA	NA	NA	NA	0.463507	0.308773	-0.0327662	-2.14947	-0.811901	-3.4311	-2.61298	-1.12067	-3.39834	-2.61298	_GVFITN(he)ETGQPLIGK_	T	0.667978	high	HexNAc
VVEKMDnVTGGME	Q5KU26	COLEC12	20.4812	20.5779	19.2993	19.3643	19.31	NA	NA	17.849	18.1285	18.729	18.8617	17.3361	18.6905	NA	-1.32903	-2.43937	-1.76525	-3.71458	-3.19523	-4.40882	-2.38556	-0.755864	-2.64358	-2.38556	_MDN(he)VTGGMETSR_	T	0.590948	high	HexNAc
GSQRDVnCSVMGP	A0A7I2V466	CTSC	23.1602	NA	21.5995	21.8284	21.7173	20.723	20.2464	19.6396	19.7056	20.3306	19.9687	18.587	20.1538	NA	1.30167	-0.0320766	-0.860612	-2.03077	-1.77048	-3.15795	-3.33243	-1.7384	-2.29734	-2.29734	_DVN(fu)CSVMGPQEK_	S	0.466951	high	dHexHexNAc
GTAACPnGSFHCT	K7ELL7	PRKCSH	21.9121	NA	22.1251	21.8533	21.9271	NA	21.6966	22.1744	NA	NA	NA	NA	NA	NA	0.0535263	0.177684	0.351258	0.470986	-1.92245	-1.7802	0.41746	-2.10013	-2.13146	-2.10013	_DGSDEPGTAACPN(he)GSFHCTNTGYKPLYIPSNR_	S	0.844468	high	HexNAc
DSSYSRnHTYNTY	Q96AY3	FKBP10	23.3361	23.1937	23.0681	23.2189	22.9159	22.709	NA	NA	NA	21.9363	22.1458	NA	21.7498	NA	1.4063	1.31867	1.36366	-0.64687	0.0120916	-2.51164	-2.05317	-1.30658	-3.87531	-2.05317	_N(he)HTYNTYIGQGYIIPGMDQGLQGACMGER_	T	0.762888	high	HexNAc
FVRYHYnGTFEDG	Q96AY3	FKBP10	25.3988	25.3631	24.4556	24.3658	24.6131	22.3363	21.9062	22.195	22.0004	22.9251	22.8406	21.6704	22.4108	21.3466	3.5224	2.79647	0.77591	0.394316	0.767154	-0.236456	-3.12809	-2.02932	-1.01237	-2.02932	_YHYN(he)GTFEDGKK_|_YHYN(he)GTFEDGK_	T	0.610908	high	HexNAc
RTLAGEnQTAFEI	P11047	LAMC1	22.5298	22.8882	22.6921	22.7976	22.6331	22.2467	22.4205	21.9884	22.0396	NA	NA	20.6413	NA	NA	0.850386	0.942683	0.988273	0.310642	-0.982112	-1.10365	-0.539744	-1.92479	-2.09192	-1.92479	_TLAGEN(he)QTAFEIEELNRK_	T	0.491909	high	HexNAc
KMAAALnATGRPI	P17050	NAGA	19.8282	NA	NA	18.1795	18.3481	NA	NA	17.7828	NA	18.1506	18.5836	17.298	NA	NA	-2.03041	-3.48559	-1.47668	-3.92054	-3.55714	-4.44699	-1.89013	-0.0715484	-2.97031	-1.89013	_MAAALN(he)ATGR_	T	0.845802	high	HexNAc
IPYELWnETSAEV	Q9BT09	CNPY3	24.2298	23.8063	24.5078	23.9603	24.3535	24.7999	23.0974	23.7161	NA	22.6635	NA	24.4345	NA	24.1469	2.15945	2.59516	0.668495	0.287974	-0.808037	2.68546	-1.87147	-3.4032	2.01697	-1.87147	_VVMDIPYELWN(he)ETSAEVADLKK_|_VVMDIPYELWN(he)ETSAEVADLK_	T	1.61321	high	HexNAc
KSFGGWnTSGCVA	Q86SQ4-2	GPR126	22.6739	22.9002	22.071	22.0656	22.3338	21.7582	21.658	20.3954	21.0738	21.0916	21.0684	19.9528	NA	20.5198	0.928516	0.321568	0.362793	-0.968775	-0.844197	-1.50867	-1.89729	-1.16576	-1.87146	-1.87146	_SFGGWN(he)TSGCVAHR_	S	0.239653	high	HexNAc
DPGVSAnASKAWH	Q96AQ6-3	PBXIP1	22.6683	23.0567	22.3026	22.4949	22.245	22.3635	NA	NA	NA	NA	NA	NA	NA	22.5884	1.00392	0.553193	1.01812	-0.855039	-1.85832	0.843461	-1.85896	-2.41151	-0.174663	-1.85896	_LQGLENWGQDPGVSAN(he)ASK_	S	0.672708	high	HexNAc
LSQAQGnLSVLET	O75054	IGSF3	NA	NA	NA	NA	NA	NA	NA	20.1381	20.2873	19.9562	19.6871	20.5408	19.6548	20.6406	-3.51832	-0.218113	0.605672	-1.49069	-2.23712	-1.15427	2.02763	-2.01901	-1.75994	-1.75994	_LSQAQGN(he)LSVLETR_	S	1.30784	high	HexNAc
KVWCLGnETRYHI	A0A087WZ85	ROBO1	22.3469	NA	21.9347	NA	22.3171	21.1952	NA	20.7109	20.9778	NA	NA	19.8988	NA	NA	0.488369	0.376497	-0.150132	-0.859043	-2.37898	-1.84615	-1.34741	-2.75548	-1.69602	-1.69602	_VWCLGN(he)ETR_	T	0.423388	high	HexNAc
DLAQSAnLTDKEL	P30533	LRPAP1	23.0826	23.3278	22.7236	24.5406	23.6262	23.1335	23.3641	20.7692	21.4001	20.675	NA	20.9696	20.4086	23.926	1.34659	1.78229	1.67303	-0.164124	-1.45637	0.702828	-1.51071	-3.23866	-0.970206	-1.68677	_VIDLWDLAQSAN(he)LTDKELEAFR_|_VIDLWDLAQSAN(he)LTDK_	T	0.684097	high	HexNAc
RPSETCnETTKLG	Q96AY3	FKBP10	24.4873	24.4338	23.466	22.9809	23.3397	21.3039	20.873	20.845	20.7236	22.1159	21.7308	NA	NA	NA	2.60197	1.59033	-0.256922	-0.91908	-0.000883727	-1.1573	-3.52105	-1.59122	-0.90038	-1.59122	_TLSRPSETCN(he)ETTK_	T	0.784198	high	HexNAc
RAENQVnVTCQVR	H3BQ21	SIRPB1;SIRPA	21.9479	22.1445	20.9321	21.1817	21.034	18.712	18.3169	NA	NA	19.3608	19.8765	NA	NA	NA	0.187617	-0.71538	-2.83091	-1.69735	-2.30556	-4.02565	-1.88496	-1.59018	-1.19474	-1.59018	_AENQVN(he)VTCQVR_	T	0.199955	high	HexNAc
VGAPKAnTTQPGI	P06756-3	ITGAV	23.5574	23.8621	23.1666	23.8241	23.9044	23.2137	23.473	22.262	22.5922	22.3719	22.2726	22.0654	22.1242	22.3745	1.85119	2.07465	1.99798	0.723724	0.348328	0.474979	-1.12747	-1.72632	-1.523	-1.523	_AN(fu)TTQPGIVEGGQVLK_	T	0.175818	high	dHexHexNAc
TRVAWLnRSTILY	F8VTR5	NTM;LSAMP;OPCML;IGLON5	22.3953	22.6178	22.1688	22.2042	22.0916	20.5631	NA	20.8375	NA	NA	NA	NA	NA	NA	0.647968	0.41936	-0.782244	-0.865832	-1.45908	-2.1216	-1.5138	-1.87844	-1.33936	-1.5138	_VAWLN(he)R_	S	0.158816	high	HexNAc
SKFLSYnVTRRKG	Q8NBL1	POGLUT1	23.0626	23.4992	23.1891	23.8308	23.9777	NA	23.469	NA	NA	NA	NA	22.3585	22.9097	NA	1.42233	2.08144	2.12365	-2.64869	0.985424	0.613503	-4.07102	-1.09601	-1.51015	-1.51015	_FLSYN(he)VTR_	T	0.93036	high	HexNAc
DLLAQGnASLRLQ	Q5ZPR3-3	CD276	21.9526	NA	22.0317	22.0305	21.9006	21.527	NA	20.6992	NA	20.5667	20.8811	20.2516	NA	NA	0.0940068	0.281122	0.181689	-1.00414	-1.2003	-1.4933	-1.09815	-1.48142	-1.67499	-1.48142	_TALFPDLLAQGN(fu)ASLR_	S	0.169493	high	dHexHexNAc
VYEALRnCSFEDD	Q4G148-2	GXYLT1	NA	NA	NA	NA	NA	20.3034	19.8238	19.5053	NA	NA	NA	18.867	20.083	NA	-1.27477	-0.447451	-1.28175	-2.19808	-1.84119	-2.87796	-0.923306	-1.39374	-1.59621	-1.39374	_N(he)CSFEDDNIR_	S	0.19932	high	HexNAc
TPDAKEnGTDTVQ	Q9Y4L1	HYOU1	23.2585	23.2037	21.1596	21.3001	21.2911	18.697	NA	19.1174	19.3578	20.0761	20.2498	NA	19.8708	NA	1.37252	-0.458259	-2.6483	-2.46573	-1.84809	-2.1569	-3.83825	-1.38983	0.491396	-1.38983	_EN(he)GTDTVQEEEESPAEGSK_	T	1.25343	high	HexNAc
GCWQGPnRSTTVR	K7ELL7	PRKCSH	23.3382	23.7014	22.0243	22.608	22.1717	20.1842	19.8897	20.4291	20.6934	21.0826	20.9699	19.2166	20.9552	19.415	1.66126	0.422295	-1.30838	-1.14209	-0.954366	-2.42915	-2.80336	-1.37666	-1.12076	-1.37666	_YEQGTGCWQGPN(he)R_	S	0.523453	high	HexNAc
KFERTVnVSVPKK	Q96KA5-2	CLPTM1L	NA	25.0538	25.0054	24.6824	24.8701	24.1364	23.681	23.5447	23.5211	24.5612	NA	NA	NA	NA	3.19521	3.12073	2.56337	1.82955	2.63699	0.110343	-1.36565	-0.483745	-2.45303	-1.36565	_TVN(he)VSVPK_	S	0.569513	high	HexNAc
GSQRDVnCSVMGP	A0A7I2V466	CTSC	26.0468	26.1476	24.8257	25.0513	25.0035	23.7636	NA	23.4546	23.6076	24.2226	24.0138	22.6594	23.9711	22.9451	4.23862	3.25406	2.41831	1.82775	2.08962	1.05727	-2.41087	-1.16444	-1.36104	-1.36104	_DVN(he)CSVMGPQEK_	S	0.386896	high	HexNAc
LCDNADnITRVQS	Q92626	PXDN	21.8967	22.1325	20.9855	21.0405	20.9678	19.8784	19.2451	19.168	19.2601	19.8856	20.1864	18.3788	19.911	18.8405	0.156046	-0.763891	-1.78358	-2.48931	-2.01322	-3.1353	-2.64536	-1.24933	-1.35172	-1.35172	_ILCDNADN(he)ITR_	T	0.449251	high	HexNAc
CPFWKLnITCESS	Q4KMQ2-3	ANO6	22.2805	22.4178	21.0693	21.1143	21.1552	20.3193	19.8652	NA	19.7631	20.4136	20.425	19.166	19.9956	NA	0.490599	-0.635081	-1.2531	-1.9403	-1.51064	-2.5789	-2.43089	-0.875559	-1.32581	-1.32581	_LN(he)ITCESSK_	T	0.462061	high	HexNAc
WVSRLAnLTQGED	H0YAS8	CLU	NA	19.9198	19.817	19.7005	19.7792	20.2176	NA	NA	NA	NA	NA	NA	NA	19.2958	-1.93876	-1.97016	-1.12771	-3.84561	-1.86349	-2.4491	-1.90685	0.106671	-1.32138	-1.32138	_LAN(he)LTQGEDQYYLR_	T	0.597978	high	HexNAc
EENYFYnRSWPGC	P11047	LAMC1	23.507	24.0563	22.4723	22.8668	22.9106	20.2558	20.4276	21.1314	21.4536	22.0548	21.7277	19.6256	21.4747	19.5312	1.92308	1.11742	-1.00365	-0.410833	-0.196562	-2.16659	-2.33391	-1.31398	-1.16294	-1.31398	_CDQCEENYFYN(he)R_	S	0.367744	high	HexNAc
AVSHTGnYTCEVT	A0A2R8Y484	CD47	23.3531	NA	20.9616	23.0056	23.3585	22.789	21.3576	21.872	22.045	21.9921	21.8718	21.6336	21.804	22.1244	1.49455	1.43264	1.44368	0.25513	-0.0524195	0.13409	-1.23942	-1.48506	-1.30959	-1.30959	_SDAVSHTGN(fu)YTCEVTELTR_	T	0.0730487	high	dHexHexNAc
ENNKTSnSSQVSN	Q5JRA6-2	MIA3	23.6238	24.012	NA	NA	22.8493	20.3761	NA	NA	20.3263	21.7181	NA	NA	NA	NA	1.95929	1.09986	-0.969206	-1.37707	-0.206107	-2.25471	-3.33636	-1.30597	-1.2855	-1.30597	_TSN(he)SSQVSNEQDKIDAYK_	S	0.680233	high	HexNAc
EVPTTAnGSTKTN	E9PEJ1	CD96	22.7115	22.7099	21.549	21.6944	21.8523	20.075	NA	20.5904	20.5391	21.4686	21.3184	18.9292	20.8062	19.4193	0.852091	-0.0550198	-1.27037	-1.1386	-0.605851	-2.57073	-1.99069	-0.550831	-1.30036	-1.30036	_AFSEVPTTAN(he)GSTK_	S	0.415768	high	HexNAc
WPNRTAnHSAPSL	Q9UJ14	GGT7	22.6054	NA	23.0098	22.8433	22.4892	20.639	20.1712	21.2925	20.8919	21.7512	21.7285	19.7683	NA	20.2388	0.746794	1.09387	-0.940228	-0.611155	-0.184362	-1.74144	-1.35795	-1.27824	-0.801212	-1.27824	_TAN(he)HSAPSLENSVQPGK_	S	0.173823	high	HexNAc
RLINKFnSSSSSL	D6REA1	SIL1	20.9051	21.0281	19.507	19.8417	19.9084	19.0604	NA	17.4169	17.9661	NA	18.7445	NA	NA	NA	-0.891994	-1.90773	-2.28497	-4.01185	-3.17974	-0.694929	-3.11986	-1.27201	1.59004	-1.27201	_FN(he)SSSSSLEEK_	S	1.3701	low	HexNAc
TPQQLQnLTEDIR	G3XAI2	LAMB1	24.4303	24.5496	24.2169	24.2028	24.3608	24.3038	23.94	23.0747	23.3672	23.0886	23.2034	23.2901	NA	22.3972	2.63137	2.46749	2.77655	1.51761	1.22178	1.54516	-1.11376	-1.24571	-1.23139	-1.23139	_MEMPSTPQQLQN(he)LTEDIR_	T	0.0418009	high	HexNAc
EQYIHEnYSRALE	O60568	PLOD3	25.301	25.3614	23.8701	24.0678	24.0351	22.2975	22.0922	22.1082	22.2648	23.0107	23.0141	21.6011	22.8918	21.7796	3.47261	2.28566	0.849476	0.483103	1.08643	-0.0546177	-2.98951	-1.19923	-0.904094	-1.19923	_EQYIHEN(he)YSR_	S	0.651544	high	HexNAc
AVIDEKnTSVEHT	Q96JJ7	TMX3	22.2681	21.6729	21.9788	22.0783	23.0795	23.4927	22.989	NA	NA	22.0681	NA	21.9416	NA	NA	0.111932	0.328884	1.89551	-1.07986	0.143891	0.196685	-1.19179	-0.184993	-1.69882	-1.19179	_LVALAVIDEKN(he)TSVEHTR_	S	0.444872	high	HexNAc
GDTLCTnLTGTLL	P32970	CD70	19.5216	19.3373	18.8839	19.3549	NA	19.9479	19.6874	NA	NA	NA	NA	NA	18.1148	NA	-2.42912	-2.63003	-1.52768	-0.532464	-3.80946	-3.46625	1.89666	-1.17944	-1.93857	-1.17944	_GDTLCTN(fu)LTGTLLPSR_	T	1.17255	high	dHexHexNAc
VHEAGRnFTVACQ	P08581	MET	18.7283	NA	17.6744	NA	NA	NA	NA	17.3742	17.4135	18.6098	18.3651	NA	18.3634	18.1123	-3.13028	-4.07502	-0.366099	-4.30948	-3.55915	-3.63267	-1.1792	0.515873	-3.26657	-1.1792	_N(he)FTVACQHR_	T	1.09385	high	HexNAc
ILRGASnLTWRSD	H7C3P4	GNS	25.0734	25.3852	24.5014	24.5665	24.6801	24.0829	23.2839	23.5281	23.7342	24.0176	24.1871	22.8963	23.8557	22.976	3.37068	2.81711	2.33805	1.92779	2.09336	1.19122	-1.44289	-0.723747	-1.14683	-1.14683	_GASN(he)LTWR_	T	0.208675	high	HexNAc
ENKVVAnGTGTQG	P08236-2	GUSB	21.828	21.78	20.0399	20.6231	20.1102	19.0056	19.3605	19.3752	19.136	19.6554	19.912	18.3552	19.6654	18.5202	-0.054578	-1.63922	-2.16224	-2.44781	-2.2588	-3.30725	-2.39323	-0.619587	-1.145	-1.145	_VVAN(he)GTGTQGQLK_	T	0.525989	high	HexNAc
EAFCHAnCSGPAP	Q92791	LEPREL4	23.0376	23.7267	22.7051	22.5305	23.0091	20.2897	20.0317	21.7787	21.4046	23.0124	22.6837	19.4361	22.2294	NA	1.52358	0.955675	-1.16511	-0.111712	0.759509	-2.30883	-1.6353	-0.196166	-1.14372	-1.14372	_DSEAFCHAN(he)CSGPAPAAKPDPDGGR_	S	0.422335	high	HexNAc
PDSCCInVTVGCG	F8VV56	CD63	22.3925	NA	21.9131	22.1612	22.2616	22.5326	22.6917	21.7896	21.9222	21.4687	21.231	21.301	21.0693	20.9611	0.533968	0.411813	1.26684	0.152525	-0.693182	-0.613944	-0.381442	-1.105	-1.88078	-1.105	_NRVPDSCCIN(fu)VTVGCGINFNEK_	T	0.43291	high	dHexHexNAc
GTVTKVnETEMDI	A0A3B3IRL2	CREG1	25.7776	26.049	24.8655	24.9617	24.8865	23.7922	22.8777	23.1807	23.2151	23.9306	23.9668	22.6121	23.9777	23.0855	4.05475	3.13706	1.98964	1.49455	2.04261	1.10386	-2.5602	-1.09445	-0.885786	-1.09445	_VN(he)ETEMDIAK_	T	0.526816	high	HexNAc
TRSLYVnMTSGPG	H3BTS9	METTL9	19.5716	19.4721	19.7183	20.1457	20.0729	19.7919	20.2194	19.0288	19.0279	19.1455	19.2725	18.8103	19.1562	18.7874	-2.33671	-1.67653	-1.33969	-2.67504	-2.76803	-2.9461	-0.338332	-1.09149	-1.6064	-1.09149	_SLYVN(he)MTSGPGGPAAAAGGR_	T	0.368208	high	HexNAc
TRTVLEnSTSYEE	A0A1B0GV06	ASAH1	23.4758	23.6723	21.8397	21.7916	22.1742	20.6137	20.2049	20.1412	20.2986	21.1877	21.0008	19.9785	20.6853	19.4603	1.71546	0.0902848	-0.936037	-1.48346	-0.92344	-2.02553	-3.19893	-1.01373	-1.0895	-1.0895	_TVLEN(he)STSYEEAK_	T	0.716106	high	HexNAc
EKSELVnETRWQY	Q9UGT4	SUSD2	21.1282	21.2157	19.6812	19.7176	19.7004	18.4774	18.2542	18.8118	18.5603	18.5745	19.0098	17.9428	NA	NA	-0.686628	-2.049	-2.97955	-3.01731	-3.13207	-3.80211	-2.33069	-1.08308	-0.822561	-1.08308	_SELVN(he)ETR_	T	0.465405	high	HexNAc
PKALSPnSTISSA	B0QY60	SUN2	25.736	25.5187	24.9277	24.9648	25.0268	24.0746	23.301	23.5093	23.8125	24.4354	24.4812	22.9544	24.3713	23.0638	3.76876	3.21537	2.34246	1.95756	2.51113	1.26413	-1.8112	-0.704234	-1.07833	-1.07833	_ALSPN(he)STISSAPK_	T	0.325101	high	HexNAc
CKFLRYnCSIESP	E7ETU9	PLOD2	23.3135	23.2254	21.5743	21.6836	21.9975	20.4317	19.819	20.2135	20.1403	20.8521	20.8277	19.2398	20.5455	19.6676	1.41089	-0.0658157	-1.22001	-1.52646	-1.09651	-2.29124	-2.93735	-1.03069	-1.07123	-1.07123	_YN(he)CSIESPR_	S	0.628907	high	HexNAc
AWCEAKnITQIVG	A3KFI2	NBL1	17.9848	17.6352	18.9287	18.7555	18.2937	18.6597	18.248	NA	17.3075	17.8636	17.4511	17.8054	18.1083	17.7644	-4.04858	-2.99392	-2.89147	-4.39586	-4.06066	-3.96002	-0.347285	-1.06674	-1.06855	-1.06674	_N(he)ITQIVGHSGCEAK_	T	0.24012	high	HexNAc
REKTLTnQTEAEL	O15460-2	P4HA2	21.9574	22.0932	21.768	21.6703	22.0645	21.4191	21.4984	20.8635	22.7857	22.7679	22.6911	22.896	20.5339	21.0949	0.166731	0.0505441	0.21789	-0.860676	-1.3903	-0.647168	-1.02741	-1.44084	-0.865058	-1.06074	_TLTN(he)QTEAELATPEGIYERPVDYLPER_|_TLTN(he)QTEAELATPEGIYER_	T	0.171402	high	HexNAc
TLEEQKnLTVCPD	P54709	ATP1B3	20.9275	21.6528	21.0744	21.3207	21.6762	NA	22.3077	NA	NA	NA	20.4883	20.0415	20.3889	20.4905	-0.568435	-0.428655	0.962329	-1.32928	-1.48565	-1.47892	-0.760848	-1.05699	-2.44125	-1.05699	_N(fu)LTVCPDGALFEQK_	T	0.517882	high	dHexHexNAc
RYEQLQnETRQTP	B7Z7D2	ACP2	21.6865	21.9607	20.0685	20.6038	20.3975	19.081	18.6173	19.2247	18.9307	19.3867	19.6566	18.6199	NA	NA	-0.0349821	-1.35191	-2.49615	-2.62569	-2.40257	-3.12506	-2.59071	-1.05066	-0.628916	-1.05066	_YEQLQN(he)ETR_	T	0.596204	high	HexNAc
DGRGILnATISVA	O75976	CPD	22.9023	23.308	23.7086	23.881	23.859	23.9953	23.8421	21.9071	NA	23.5142	23.438	21.3498	23.4081	22.8561	1.24656	2.10959	2.57338	0.203721	1.51374	0.358021	-1.04284	-0.595849	-2.21536	-1.04284	_GILN(he)ATISVAEINHPVTTYK_	T	0.482899	high	HexNAc
GERDHPnATVWRK	A0A0G2JH76	hCG_1999928;PPT2;PPT2-EGFL8	22.7774	23.1371	21.1506	21.3089	21.3784	20.2143	19.4043	20.3059	20.4709	20.5699	20.4453	19.5156	20.4639	19.5687	1.09866	-0.440546	-1.53602	-1.31499	-1.46029	-2.20276	-2.41365	-1.01975	-0.666743	-1.01975	_DHPN(he)ATVWR_	T	0.533296	high	HexNAc
VQQAGTnKTDVVC	P25942	CD40	21.6014	NA	20.9902	20.8869	20.9236	20.1591	19.6307	19.6813	19.9763	20.6612	20.8307	19.2777	20.2625	NA	-0.257213	-0.825793	-1.45047	-1.87454	-1.26304	-2.46721	-1.61733	-0.43725	-1.01674	-1.01674	_DLVVQQAGTN(he)K_	T	0.340678	high	HexNAc
GKKIKTnITLVCK	P11717	IGF2R	24.5434	24.9895	24.3433	24.7065	25.3246	24.8348	24.6771	23.4275	23.7686	24.3836	24.5296	23.6227	23.7694	23.8808	2.90784	2.95706	3.41058	1.89469	2.45941	2.00679	-1.01315	-0.497649	-1.40379	-1.01315	_TN(he)ITLVCKPGDLESAPVLR_	T	0.262405	high	HexNAc
LVQLFPnDTSLKN	Q12797-10	ASPH	26.0701	26.1632	25.4839	25.5295	25.9405	25.6494	26.0085	25.0237	24.9015	25.4662	25.5504	25.0046	25.1972	25.3716	4.25806	3.78011	4.4836	3.25925	3.54196	3.44317	-0.998804	-0.238151	-1.04043	-0.998804	_LVQLFPN(he)DTSLK_	T	0.260765	high	HexNAc
SKEASQnITYICK	A0A087WYX9	COL5A2	22.4137	22.3054	21.3532	21.2506	21.3848	21.0149	20.4776	20.3667	20.019	20.7485	20.6601	20.4022	20.8115	19.9034	0.500947	-0.396249	-0.599076	-1.51052	-1.17569	-1.59216	-2.01147	-0.779444	-0.993083	-0.993083	_EASQN(he)ITYICK_	T	0.380104	high	HexNAc
LDNNVVnGSSPAI	P07996	THBS1	21.7617	NA	22.1177	22.2695	22.1326	21.9697	NA	NA	21.4335	NA	NA	21.3982	NA	NA	-0.0968773	0.383201	0.624353	-0.269876	-1.7434	-0.346778	-0.172999	-2.1266	-0.971131	-0.971131	_GCSSSTSVLLTLDNNVVN(he)GSSPAIR_	S	0.567092	high	HexNAc
LRELKLnASLPAL	A0A7I2YQA5	ATP6AP1	NA	19.2086	20.0418	20.0352	19.8999	19.8339	19.9146	19.7027	19.6235	NA	19.1134	19.3056	19.0294	NA	-2.65003	-1.71417	-1.47104	-2.04028	-2.85285	-2.43938	0.609745	-1.13868	-0.96834	-0.96834	_LN(he)ASLPALLLIR_	S	0.556594	high	HexNAc
REERPLnASALKL	H0Y7C8	TOR1B	23.0711	23.0613	22.9569	22.7576	22.7175	21.0851	21.1289	21.2582	21.4056	22.198	22.3009	20.0926	NA	21.0008	1.20758	1.00821	-0.238313	-0.37145	0.325244	-1.19824	-1.57903	-0.682969	-0.959931	-0.959931	_EERPLN(he)ASALK_	S	0.264881	high	HexNAc
NGLLKMnFTGGDT	P11717	IGF2R	22.3445	22.1986	21.2988	21.192	21.3242	20.0486	19.4942	20.0523	20.1843	20.2985	20.7611	19.3939	NA	NA	0.412946	-0.450577	-1.57396	-1.58503	-1.39444	-2.35101	-1.99798	-0.94386	-0.777056	-0.94386	_MN(he)FTGGDTCHK_	T	0.382219	high	HexNAc
PIMPCSnATVPDG	P07996	THBS1	21.8038	20.4568	21.8133	20.8062	20.5962	19.7813	20.0289	20.6252	19.6247	19.9482	19.6966	20.6595	20.9305	20.8002	-0.0549088	0.0639116	-1.44023	-0.972246	-1.03519	-1.01507	-0.917337	-1.0991	0.42516	-0.917337	_KVSCPIMPCSN(he)ATVPDGECCPR_|_VSCPIMPCSN(he)ATVPDGECCPR_	T	0.480665	high	HexNAc
YFSSLRnETHSIC	Q6UXH1	CRELD2	21.1345	21.7822	20.0293	20.4571	20.1191	18.2739	18.1758	18.9909	18.726	19.1365	19.6669	NA	NA	NA	-0.400227	-1.63032	-3.12048	-2.84489	-2.52254	-1.47528	-2.44466	-0.89222	1.6452	-0.89222	_N(he)ETHSICTACDESCK_	T	1.192	low	HexNAc
KCLSKEnATTDLL	K7EKL3	GRN	22.1615	22.2097	21.9483	22.0841	22.2915	21.0723	NA	20.7374	21.0293	22.3488	22.0287	20.3777	21.7485	20.7828	0.327019	0.334672	-0.272988	-0.819991	0.104444	-1.16466	-1.14701	-0.230228	-0.891676	-0.891676	_EN(he)ATTDLLTK_	T	0.273171	high	HexNAc
KDYYPInESLASL	O96005-3	CLPTM1	24.9334	24.6718	25.0823	25.1284	25.1547	24.7799	25.0613	24.1356	24.1398	24.4048	24.488	24.273	24.4227	24.2631	2.94405	3.37897	3.57525	2.43433	2.49849	2.52311	-0.509718	-0.880481	-1.05214	-0.880481	_DYYPIN(he)ESLASLPLR_	S	0.160062	high	HexNAc
NTWPFKnATEAAW	P20933	AGA	21.9648	NA	NA	21.3044	21.1521	20.0629	19.425	19.7825	20.1632	20.509	20.9528	19.3082	NA	19.2257	0.106218	-0.521158	-1.60139	-1.73049	-1.19334	-2.47799	-1.83671	-0.672185	-0.8766	-0.8766	_N(he)ATEAAWR_	T	0.358988	high	HexNAc
AKDFRYnLSEVLQ	E5RG56	ASPH	21.7251	21.997	22.0572	22.4562	22.7295	22.3891	22.1052	21.306	21.415	21.973	NA	NA	21.5592	NA	0.00247061	0.706804	0.90181	-0.342866	-0.158131	-0.469062	-0.345336	-0.864935	-1.37087	-0.864935	_YN(he)LSEVLQGK_	S	0.296055	high	HexNAc
GETDFTnVTSLRG	Q99523	SORT1	21.9483	22.3937	21.5395	21.3907	21.9305	21.7407	21.1894	21.3322	21.7178	NA	NA	21.0011	18.6653	21.0358	0.312428	-0.209926	0.119703	-0.178345	-3.25894	-0.726462	-0.490772	-3.04902	-0.846165	-0.846165	_HLYTTTGGETDFTN(he)VTSLR_	T	0.800121	high	HexNAc
GNWFQPnRTNLWQ	C9JL30	SUMF2	24.8894	24.7562	24.5853	24.5845	24.2994	24.32	24.1962	23.9444	24.1631	23.8786	24.047	23.8271	23.9173	23.7697	2.96423	2.83511	2.91274	2.35037	1.99302	2.05344	-0.613857	-0.842088	-0.859295	-0.842088	_GQVYPWGNWFQPN(he)R_	T	0.0791009	high	HexNAc
MNSKLLnGSQRVV	Q32P28	LEPRE1	21.4935	21.6083	NA	20.8939	20.7828	19.8246	NA	20.0151	19.964	NA	NA	NA	20.3692	19.3837	-0.30766	-0.911015	-1.5207	-1.71385	-1.55501	-2.36121	-1.40619	-0.643993	-0.840505	-0.840505	_LLN(he)GSQR_	S	0.228468	high	HexNAc
IHSKKLnYTLSQG	P15144	ANPEP	25.869	25.9864	25.4055	25.6099	25.6047	24.1023	23.7155	24.2421	24.38	25.3022	25.3284	23.4089	25.1143	23.7464	4.06908	3.84705	2.56356	2.6077	3.30639	1.83267	-1.46138	-0.540662	-0.73089	-0.838924	_KLN(he)YTLSQGHR_|_LN(he)YTLSQGHR_	T	0.280627	high	HexNAc
RAEPPLnASASDQ	Q9Y4L1	HYOU1	25.2794	25.5259	23.8248	23.6805	23.9249	22.2872	21.8452	22.7858	22.3891	23.2512	23.1688	21.9837	22.9861	21.9641	3.54408	2.07543	0.720869	0.884086	1.24461	0.228987	-2.65999	-0.830817	-0.491882	-0.830817	_AEPPLN(he)ASASDQGEK_	S	0.67336	high	HexNAc
NGCLVYnDTTMVC	Q9UIW2	PLXNA1	20.6744	21.0873	20.7071	21.1268	20.9613	20.3803	20.2419	20.0733	20.0662	20.6371	20.3062	19.6641	20.1487	NA	-0.977777	-0.788065	-1.03425	-1.63364	-1.61804	-2.08081	-0.655867	-0.829974	-1.04655	-0.829974	_ENGCLVYN(he)DTTMVCR_	T	0.113003	high	HexNAc
EDAFLKnVTAQIC	A0A087X0S5	COL6A1	22.1854	22.1751	23.0439	22.9383	22.8104	21.6404	22.1484	21.6371	21.3281	22.0919	22.2178	20.9027	21.5339	21.1412	0.321655	1.18886	0.218576	-0.220779	0.265044	-0.722972	-0.542433	-0.923815	-0.941548	-0.828144	_N(he)VTAQICIDKK_|_N(he)VTAQICIDK_	T	0.130183	high	HexNAc
RSAEFFnYTVRTL	O60568	PLOD3	25.8179	25.9763	25.7157	26.0242	25.9194	25.8557	25.7043	25.1074	25.4097	25.378	25.2682	25.1818	25.1587	25.4116	4.03848	4.17003	4.43467	3.55517	3.34394	3.55174	-0.483308	-0.826087	-0.88293	-0.826087	_SAEFFN(he)YTVR_	T	0.124817	high	HexNAc
DPNRNWnASFAGK	B7Z5J4	CPA4	23.5306	24.0169	22.7612	22.7126	22.6504	22.5256	22.4027	22.1377	21.6245	22.3813	22.5048	NA	22.0279	22.0548	1.9152	0.963188	1.11882	0.177731	0.457058	0.309824	-1.73747	-0.506129	-0.809	-0.809	_NWN(he)ASFAGK_	S	0.370433	high	HexNAc
RQLRVRnGSCSIP	Q13563-2	PKD2	22.0493	22.183	20.9209	21.1719	21.3162	19.8751	19.2632	19.359	19.6405	20.3655	20.5391	19.0398	20.5808	19.2895	0.257546	-0.577461	-1.77617	-2.20357	-1.38518	-2.58026	-2.46112	-0.807716	-0.804088	-0.807716	_N(he)GSCSIPQDLR_	S	0.55174	high	HexNAc
TCINPLnGSVCER	O75882-3	ATRN	NA	19.4353	19.3815	19.04	NA	18.8726	NA	19.0153	19.177	18.6322	18.0949	NA	NA	NA	-2.42332	-2.53864	-2.47275	-2.60721	-3.56069	-3.27868	-0.18389	-1.02205	-0.805933	-0.805933	_AATCINPLN(he)GSVCER_	S	0.251237	high	HexNAc
RIGQMKnCSPWLS	A0A6Q8PFH3	POMK	21.1069	21.4269	21.0089	21.2289	21.1444	21.3321	21.1975	20.7915	20.7301	20.515	20.5191	20.1176	20.3891	20.3772	-0.591692	-0.605018	-0.0805396	-0.942561	-1.40924	-1.49757	-0.350869	-0.804221	-1.41703	-0.804221	_N(he)CSPWLSCEELR_	S	0.30892	high	HexNAc
MEVDALnSSHPVS	Q9NZ08	ERAP1	22.7025	22.5294	22.48	22.5854	22.8655	NA	22.7986	21.9073	22.0897	21.9565	21.9585	22.0234	21.8983	22.0858	0.757332	0.836003	1.45328	0.295161	0.032261	0.309619	-0.462171	-0.803742	-1.14366	-0.803742	_CFDAMEVDALN(he)SSHPVSTPVENPAQIR_	S	0.196729	high	HexNAc
MGDDHPnASRDSV	Q5JRA6-2	MIA3	22.7289	24.4184	22.5967	23.0341	22.3292	23.7932	22.5142	23.4727	21.9766	22.1767	21.6421	21.5949	24.0744	24.3994	0.949629	0.847345	1.07406	0.152325	0.00476448	-0.142375	-0.797304	-0.84258	-1.21644	-0.797304	_IQQESLGSAPLMGDDHPN(he)ASR_|_KIQQESLGSAPLMGDDHPN(he)ASR_	S	0.13281	high	HexNAc
LRVQPFnVTQGKY	P13473-2	LAMP2	26.5612	26.6738	26.5761	26.5355	26.4648	25.7872	25.2765	25.2915	25.7679	26.3423	26.2839	24.6957	26.3353	25.5807	4.75892	4.78612	4.18653	3.82634	4.41107	3.39328	-0.932581	-0.37505	-0.79325	-0.79325	_VQPFN(he)VTQGK_	T	0.167522	high	HexNAc
LEPHRFnDTEVLQ	P43251-4	BTD	21.6277	22.059	21.535	21.5509	21.6877	20.5582	NA	NA	20.5782	21.1786	NA	NA	20.6955	20.2594	-0.0152461	-0.198517	-0.787094	-1.12518	-0.987193	-1.48558	-1.10993	-0.788675	-0.698482	-0.788675	_FN(he)DTEVLQR_	T	0.124862	high	HexNAc
NPNYRRnITLAYT	P26006	ITGA3	NA	NA	NA	NA	NA	NA	NA	19.1766	18.9546	NA	18.9264	19.7432	NA	19.689	-1.85671	-2.33862	0.0683988	-2.6378	-2.99781	-2.02885	-0.781091	-0.659191	-2.09725	-0.781091	_N(he)ITLAYTLEADR_	T	0.460384	high	HexNAc
GASGSRnFSSCSA	A0A7I2V3C1	ADAM9	24.6219	24.8511	23.9611	24.6354	24.1325	22.4071	22.2066	22.5573	22.2616	23.668	23.6831	22.0149	22.8771	21.8492	2.87791	2.38309	0.961527	0.706067	1.74373	0.187126	-2.17184	-0.639365	-0.774401	-0.774401	_N(he)FSSCSAEDFEK_	S	0.489872	high	HexNAc
LSVKVVnSTTGPG	P07996	THBS1	24.0868	23.8729	23.5295	23.0169	23.3756	21.5047	20.677	21.0708	21.1003	22.416	23.1581	20.4249	22.7853	21.125	2.12127	1.62617	-0.254475	-0.617843	0.861115	-0.970012	-2.73911	-0.765053	-0.715538	-0.765053	_VVN(he)STTGPGEHLR_	T	0.666425	high	HexNAc
ERPPEDnQSFQYD	Q15293	RCN1	23.2984	23.7445	23.5525	23.8099	23.4414	22.832	23.364	22.9708	22.8195	22.679	23.2516	22.702	NA	22.6114	1.53619	1.8031	1.75267	1.16857	1.04107	0.957048	-0.367617	-0.762033	-0.795623	-0.762033	_VVRPDSELGERPPEDN(he)QSFQYDHEAFLGK_	S	0.137413	high	HexNAc
HLAYGEnGTGDKI	Q96AY3	FKBP10	20.9656	20.5575	20.5522	20.9548	21.4342	21.1222	20.4463	19.963	19.9044	NA	NA	20.7191	NA	20.1401	-1.09701	-0.794652	-0.561076	-1.76967	-2.10524	-1.31536	-0.672664	-1.31059	-0.754286	-0.754286	_ITIPPHLAYGEN(he)GTGDK_	T	0.200427	high	HexNAc
YIPVKSnLSDLLE	Q6UW63	KDELC1	NA	22.3531	21.9931	21.8791	22.2478	22.1393	NA	21.4266	21.473	21.9217	21.909	NA	21.6995	NA	0.494495	0.243698	0.79397	-0.253551	-0.0151983	-0.951878	-0.748046	-0.258896	-1.74585	-0.748046	_SN(he)LSDLLEK_	S	0.437537	high	HexNAc
HGTVTYnGSICGD	P13473-2	LAMP2	NA	NA	NA	NA	NA	NA	NA	19.0491	19.4719	19.161	19.3981	19.5927	19.4867	19.8707	-1.69611	-1.98456	-1.17815	-2.44289	-2.52611	-2.01325	-0.746777	-0.541554	-0.835099	-0.746777	_TVTISDHGTVTYN(he)GSICGDDQNGPK_	S	0.0869504	high	HexNAc
DRNLEKnSTKQEI	C9JIZ6	PSAP	22.3921	23.0348	20.8768	21.8997	22.303	23.2049	22.7016	21.8411	21.8041	22.251	22.2535	21.934	22.1502	22.1404	0.854853	0.150291	1.60791	0.119268	0.326812	0.292277	-0.735586	0.176521	-1.31564	-0.735586	_N(he)STKQEILAALEK_	T	0.43429	high	HexNAc
LECVVLnRTSITS	O75054	IGSF3	NA	NA	NA	NA	NA	NA	NA	20.3112	20.4968	19.9408	20.3514	20.1407	19.7357	20.4756	-0.568554	-0.352848	-2.64601	-1.29939	-1.98346	-1.43681	-0.730832	-1.63061	1.2092	-0.730832	_QVQLECVVLN(he)R_	T	0.837915	high	HexNAc
FRKTMFnSTDIKL	A0A494BZZ8	TMEM87B	21.5332	21.6386	21.2683	21.3693	21.9679	20.9589	20.7591	20.2928	21.125	21.9451	21.3856	NA	21.2895	NA	-0.272713	-0.380076	-0.486296	-0.994499	-0.538591	-2.55082	-0.721786	-0.158515	-2.06452	-0.721786	_TMFN(he)STDIK_	T	0.565345	high	HexNAc
SNGRGFnATYHVR	H0YHW7	LRP10	19.1969	NA	18.4882	18.6695	NA	NA	NA	NA	18.3237	19.6969	19.3894	17.3582	19.302	18.0273	-2.66169	-3.17051	-3.20021	-3.37968	-2.53487	-4.05218	-0.717986	0.635639	-0.851971	-0.717986	_GFN(he)ATYHVR_	T	0.475116	high	HexNAc
EAEERVnASTTEP	G3XAI2	LAMB1	21.6205	21.6985	21.9994	21.7916	NA	21.1169	21.5642	21.0474	NA	21.3176	21.204	21.1921	21.0744	21.3021	-0.199117	0.129789	0.218827	-0.655967	-0.72022	-0.497818	-0.45685	-0.85001	-0.716645	-0.716645	_VN(he)ASTTEPNSTVEQSALMR_	S	0.115435	high	HexNAc
RFLRARnISGVVL	Q92542-2	NCSTN	NA	22.4654	21.7208	NA	21.8531	21.3712	21.8441	21.924	21.5516	NA	NA	NA	NA	NA	0.606827	0.0375532	0.262331	0.0344152	-0.759904	-0.452866	-0.572411	-0.797457	-0.715197	-0.715197	_N(he)ISGVVLADHSGAFHNK_	S	0.0657437	high	HexNAc
LEHRKVnGTPSPI	Q7Z4H8	KDELC2	20.7903	20.6359	20.6977	20.5664	20.3436	21.2229	20.6049	20.1867	20.304	19.9951	20.0303	19.9877	19.9704	20.2211	-1.14546	-1.18303	-0.74212	-1.45805	-1.89392	-1.64056	-0.312592	-0.710886	-0.89844	-0.710886	_KVN(he)GTPSPIPIISWCGSLDSR_|_VN(he)GTPSPIPIISWCGSLDSR_	T	0.172728	high	HexNAc
AGLVQInKSNGKE	P20645	M6PR	22.3049	NA	22.7195	22.8223	23.2723	22.4985	22.422	21.7669	21.8474	22.3282	22.2463	20.2605	NA	NA	0.446303	1.07288	1.11491	0.103793	0.363014	-1.48443	-0.34251	-0.709869	-2.59934	-0.709869	_EAGNHTSGAGLVQIN(fu)K_	S	0.699139	high	dHexHexNAc
EFEKFVnSTGYLT	F5GXA0	SUMF1	22.8854	22.9606	22.6507	22.8208	22.6932	21.9605	22.1644	22.1369	22.3591	22.3355	22.1589	21.5085	22.0549	21.3749	1.06442	0.943789	0.717101	0.54464	0.234679	-0.303256	-0.519776	-0.70911	-1.02036	-0.70911	_FVN(he)STGYLTEAEK_	T	0.145927	high	HexNAc
FVRYHYnGTLLDG	Q96AY3	FKBP10	27.149	27.2659	26.998	27.215	27.0692	27.1085	26.7958	26.337	26.3664	27.062	26.5885	26.5912	26.6682	26.6596	5.34886	5.31977	5.60679	4.64833	4.74394	4.88047	-0.70053	-0.575826	-0.726318	-0.70053	_YHYN(he)GTLLDGTSFDTSYSK_	T	0.0464661	high	HexNAc
YRDEIGnVSTSHL	P04843	RPN1	21.3648	21.1172	21.4	20.9423	20.7524	21.0819	20.3772	20.5367	20.2542	20.2987	20.8669	20.5844	NA	19.7537	-0.617533	-0.807128	-0.263467	-1.30793	-1.05735	-1.66628	-0.690399	-0.250224	-1.40281	-0.690399	_DEIGN(he)VSTSHLLILDDSVEMEIRPR_	S	0.335802	high	HexNAc
GIRAGPnGTLFVA	Q9HDC9-2	APMAP	20.0477	NA	20.3718	20.3501	20.0208	20.0501	19.9795	20.1788	19.9759	NA	NA	19.6729	19.6153	19.7892	-1.81091	-1.39927	-1.33054	-1.62604	-2.30888	-2.0139	0.184874	-0.909616	-0.683362	-0.683362	_AGPN(fu)GTLFVADAYK_	T	0.333578	high	dHexHexNAc
MLRLYAnHTSLPA	Q9NRB3	CHST12	NA	17.3631	NA	17.0268	17.2447	NA	NA	NA	16.5248	17.8848	NA	NA	17.8284	16.1911	-4.49551	-4.61365	-1.69465	-5.1786	-4.06767	-5.55385	-0.683091	0.545987	-3.8592	-0.683091	_LYAN(he)HTSLPASAR_	T	1.31242	low	HexNAc
RLGFLGnQSQGCL	B4DQH6	THBS3	21.5431	21.562	21.2192	21.2503	20.8933	21.2088	21.6083	21.2358	21.0891	20.6965	20.6365	21.1847	20.6874	21.0678	-0.306033	-0.530187	0.0632205	-0.540912	-1.23683	-0.61871	-0.234879	-0.706647	-0.68193	-0.68193	_LGFLGN(he)QSQGCLPAR_	S	0.153303	high	HexNAc
VDGKAMnTSQVEA	Q8NBJ5	COLGALT1	24.8549	23.1113	24.7543	24.8563	24.9753	24.7646	24.7276	24.0692	24.1908	24.3044	24.4275	24.2784	24.2	24.6556	2.99628	3.10693	3.40077	2.42663	2.38015	2.72203	-0.569648	-0.726777	-0.678741	-0.678741	_AMN(he)TSQVEALGIQMLPGYR_	S	0.0464868	high	HexNAc
NPEAPLnVSRVAQ	O75326-2	SEMA7A	NA	NA	22.81	NA	NA	21.9171	21.7448	20.9505	21.4449	22.1274	22.4933	20.6863	NA	NA	-1.69006	1.06061	0.485638	-0.50567	0.386107	-1.05866	1.18439	-0.674507	-1.5443	-0.674507	_EDNPDKNPEAPLN(he)VSR_	S	0.804769	high	HexNAc
FGPAFRnLTELDM	O15455	TLR3	22.6417	22.605	22.1406	22.3665	22.5325	21.7656	NA	21.7755	21.823	22.292	NA	NA	22.0549	21.4895	0.76473	0.617099	0.420216	0.0959015	0.2492	-0.255405	-0.668829	-0.367899	-0.675621	-0.668829	_N(he)LTELDMR_	T	0.101461	high	HexNAc
SAHLYYnVTEKVR	Q32P28	LEPRE1	24.858	25.0762	24.8857	25.2501	25.3035	22.684	22.3114	23.7257	24.3854	24.802	24.7122	24.1089	22.1439	NA	3.10856	3.50073	1.15236	2.35218	2.83286	2.36398	-0.756379	-0.667875	1.21162	-0.667875	_VPLQSAHLYYN(he)VTEK_	T	0.641756	high	HexNAc
GIRAGPnGTLFVA	Q9HDC9-2	APMAP	25.8818	26.2392	25.8946	26.0301	26.0913	26.0334	26.0108	25.4881	25.5317	25.7192	25.5408	25.4141	25.3531	25.982	4.20191	4.28072	4.67677	3.80651	3.61653	3.95314	-0.395406	-0.66419	-0.723627	-0.66419	_AGPN(he)GTLFVADAYK_	T	0.10097	high	HexNAc
RNLQVYnATSNSL	A0A087X0A8	COL12A1	20.2136	20.5346	19.4512	19.8164	20.1088	19.9018	20.4865	19.5673	NA	20.1157	19.6775	19.9798	NA	19.6626	-1.48449	-1.93301	-1.15118	-2.13607	-2.02763	-1.92372	-0.651588	-0.0946203	-0.772546	-0.651588	_NLQVYN(he)ATSNSLTVK_	T	0.208756	high	HexNAc
RFFPYAnGTLGIR	P32004-3	L1CAM	24.3533	24.6112	24.2936	24.3366	24.5147	24.3717	24.0609	24.053	24.2694	23.9903	23.8663	23.8069	23.7715	23.9022	2.62366	2.5872	2.87099	2.45781	1.94204	2.1096	-0.165854	-0.645159	-0.761393	-0.645159	_FFPYAN(he)GTLGIR_	T	0.182256	high	HexNAc
IKPIGFnETAKIH	P26012-2	ITGB8	20.7842	20.7894	20.5491	NA	20.6294	20.1948	NA	19.3269	20.1302	20.5023	19.7356	NA	NA	NA	-1.07178	-1.16011	-1.15049	-1.97482	-1.80525	-0.850033	-0.903035	-0.645135	0.300459	-0.645135	_NYAIIKPIGFN(he)ETAK_	T	0.365837	high	HexNAc
VDSKTYnASVLPV	Q96S52-2	PIGS	25.2134	25.6137	24.7977	25.2667	25.3715	25.0464	25.3462	24.4082	24.8317	25.0056	25.0739	24.8468	24.5358	24.84	3.55497	3.5173	3.85097	2.91657	3.08142	3.09845	-0.638402	-0.435888	-0.752518	-0.638402	_TYN(he)ASVLPVR_	S	0.092583	high	HexNAc
GNPILLnSSIPED	P21589	NT5E	24.6157	24.7553	24.4451	24.5466	24.6687	24.3692	24.7715	23.8689	24.1203	24.0833	24.1784	24.0992	23.9411	24.1344	2.82688	2.79717	3.22503	2.29123	2.15904	2.37183	-0.535652	-0.638133	-0.853201	-0.638133	_GNVISSHGNPILLN(he)SSIPEDPSIK_	S	0.0935695	high	HexNAc
GKAMSSnETAAYK	Q8TCJ2	STT3B	21.6504	21.9553	20.2884	20.9449	20.1959	19.2357	19.276	NA	19.3532	20.0323	20.1433	18.9181	19.9102	19.1288	-0.0557361	-1.46102	-2.08952	-2.35013	-1.89195	-2.72151	-2.29439	-0.430936	-0.63199	-0.63199	_AMSSN(he)ETAAYK_	T	0.590502	high	HexNAc
DVEDAMnITRKLW	Q86WC4	OSTM1	21.3361	21.4921	21.3631	21.8484	22.0054	22.2711	21.9154	20.721	20.5391	21.6005	21.9204	21.3931	NA	20.7548	-0.44449	0.098946	0.747899	-1.07334	-0.16381	-0.670958	-0.628848	-0.262756	-1.41886	-0.628848	_AEPGTHLCIDVEDAMN(he)ITR_	T	0.341134	high	HexNAc
IGSIRLnGTDPIV	Q07954	LRP1	22.3769	22.4389	22.1159	21.7754	22.0542	20.8042	21.0658	20.9728	21.0647	22.0601	21.7967	20.6731	21.4125	20.7498	0.549297	0.304803	-0.410341	-0.684626	-0.127495	-1.03349	-1.23392	-0.432298	-0.623153	-0.623153	_LN(he)GTDPIVAADSK_	T	0.241761	high	HexNAc
LRWSFSnGTSWRK	Q99519	NEU1	NA	20.0636	19.9202	20.0824	19.9147	19.4827	19.654	19.2882	NA	19.2837	19.2686	NA	19.2834	19.6204	-1.79503	-1.82922	-1.77697	-2.41514	-2.64083	-2.12458	-0.620111	-0.811609	-0.347609	-0.620111	_WSFSN(he)GTSWR_	T	0.134624	high	HexNAc
PKCHEGnGTFECG	A0A7I2V348	ITGB1	17.9486	NA	NA	NA	NA	NA	NA	18.5614	19.1717	19.2346	19.0874	18.1902	NA	NA	-3.90997	-2.14714	-2.49536	-2.8368	-2.76325	-3.55478	1.07317	-0.616115	-1.05942	-0.616115	_CHEGN(he)GTFECGACR_	T	0.649706	high	HexNAc
SDGFISnLTIQRQ	P13674-3	P4HA1	24.736	24.6183	24.4068	24.3194	24.1435	24.3687	24.4789	23.9625	24.2427	23.879	23.9086	24.1113	23.7386	24.1852	2.81859	2.57001	3.07848	2.39925	1.95482	2.4033	-0.419339	-0.615191	-0.675175	-0.615191	_DMSDGFISN(he)LTIQR_	T	0.077247	high	HexNAc
RVIQTFnRTHLYV	Q99985	SEMA3C	21.7881	21.9311	20.7255	20.5938	20.499	19.8187	NA	20.365	20.0286	NA	20.2156	NA	20.0926	NA	0.00100849	-1.15563	-1.5266	-1.50657	-1.77012	-0.190386	-1.50758	-0.614486	1.33621	-0.614486	_VIQTFN(he)R_	T	0.839643	high	HexNAc
IKHLLEnSTASVS	B4DKB2	ECE1	20.3602	21.3323	21.9918	21.7623	21.9544	19.6859	19.5866	19.7721	20.1599	21.6188	21.5169	20.7285	22.2079	19.574	-0.560475	0.0872687	-1.70907	-1.73738	-0.251904	-2.1883	-1.1769	-0.339172	-0.479235	-0.608642	_HLLEN(he)STASVSEAERK_|_HLLEN(he)STASVSEAER_	T	0.259074	high	HexNAc
PSYKLEnLSSSEM	P10253	GAA	21.6917	21.5291	20.5763	21.0562	21.0858	20.4468	20.3635	20.6355	20.5814	20.7913	20.7086	20.097	20.3727	20.3015	-0.248165	-0.693177	-0.940218	-1.09493	-1.21563	-1.54569	-0.846762	-0.522454	-0.605476	-0.605476	_LEN(he)LSSSEMGYTATLTR_	S	0.0972648	high	HexNAc
KMLSAFnATSGKA	Q69YM1	DKFZp762C0813;KIAA1467	NA	21.3967	21.0541	20.9826	21.6237	21.53	21.3348	20.9059	20.7021	NA	NA	20.9357	NA	20.955	-0.461872	-0.695296	0.087046	-0.899378	-1.29844	-0.799627	-0.437506	-0.603145	-0.886673	-0.603145	_MLSAFN(he)ATSGK_	T	0.131144	high	HexNAc
KVTTYCnETMTGW	A0A7I2V466	CTSC	22.9692	23.0076	22.4616	22.4459	22.4886	22.641	22.7085	22.5763	22.6906	22.363	22.0351	21.8887	21.9774	22.1128	1.12984	0.712159	1.3294	0.930125	0.11087	0.255806	-0.199718	-0.60129	-1.07359	-0.60129	_VTTYCN(he)ETMTGWVHDVLGR_	T	0.252541	high	HexNAc
KIGPFAnTTKYAY	Q9P273	TENM3	NA	NA	NA	NA	21.288	NA	NA	19.567	19.8215	20.8964	NA	20.0278	NA	20.4604	-0.211246	-0.461411	-0.904427	-2.00913	-1.02786	-1.50081	-1.79788	-0.566445	-0.596385	-0.596385	_IGPFAN(he)TTK_	T	0.405581	high	HexNAc
PVCLLGnRTLSRR	A0A0G2JNW7	SLC12A7	21.0371	21.1552	20.6846	20.7855	20.5772	20.5288	20.4724	20.7094	20.4897	20.2632	20.4652	19.5914	20.2446	19.9599	-0.762435	-1.06483	-0.844746	-1.10382	-1.66107	-1.96932	-0.341386	-0.59624	-1.12457	-0.59624	_SAFDPPDIPVCLLGN(he)R_	T	0.230636	high	HexNAc
HYMLYKnFTALIP	P18084	ITGB5	22.682	22.3883	22.515	22.5049	22.5414	23.1867	23.3684	22.4897	22.6422	22.0955	22.1584	22.5578	21.7238	22.8185	0.676536	0.765611	1.93222	0.862555	0.171256	0.943188	0.18602	-0.594355	-0.989036	-0.594355	_N(he)FTALIPGTTVEILDGDSK_	T	0.345246	high	HexNAc
SEPLMEnGSGAWV	O00754-2	MAN2B1	20.6926	20.4146	20.6071	19.9751	19.9002	19.8259	19.8886	19.6714	19.9418	19.9875	19.8674	19.635	19.6333	19.4571	-1.30497	-1.77435	-1.48807	-1.89676	-2.05681	-2.19891	-0.591795	-0.282458	-0.710838	-0.591795	_GVSEPLMEN(he)GSGAWVR_	S	0.127665	high	HexNAc
FMRYHYnGSLMDG	Q96AY3	FKBP10	25.3606	25.862	25.3005	25.3371	25.0825	25.2231	25.14	24.8899	24.7711	24.8799	24.9588	25.1971	24.8843	24.9295	3.75274	3.55111	3.83624	3.12714	2.96009	3.31836	-0.625601	-0.591015	-0.517875	-0.591015	_YHYN(he)GSLMDGTLFDSSYSR_	S	0.0317547	high	HexNAc
AQIFRRnQSLVQD	Q8NHP8-2	PLBD2	22.5192	22.607	21.7255	22.3744	21.9411	21.715	21.4726	21.9174	21.8899	21.7184	22.7713	20.9817	21.6393	22.9999	0.704538	0.191684	0.248499	0.200249	-0.220115	-0.596484	-0.504289	-0.4118	-0.844983	-0.58872	_N(he)QSLVQDMDSMVR_|_RN(he)QSLVQDMDSMVR_	S	0.131714	high	HexNAc
ARLHRLnASIADL	O15230	LAMA5	NA	23.5001	NA	23.6291	NA	23.1279	23.5742	NA	NA	NA	NA	NA	23.2191	23.2977	1.64151	1.87972	2.00568	-0.269332	1.29488	1.55273	-1.91084	-0.58483	-0.452947	-0.58483	_LN(he)ASIADLQSQLR_	S	0.465543	high	HexNAc
REEKLFnVTSTLR	Q9NZQ7-2	CD274	21.4434	21.7	21.2785	21.4657	21.7177	22.5032	22.4188	20.8372	20.8882	21.0579	21.2139	21.5612	20.9703	21.7111	-0.286866	-0.283675	1.1157	-0.840644	-0.866283	-0.108796	-0.553778	-0.582608	-1.22449	-0.582608	_LFN(he)VTSTLR_	T	0.218925	high	HexNAc
RYPGIFnSTTSDA	D6RFW2	UGT8	21.023	21.0874	21.344	20.973	21.5267	21.354	21.2403	20.9781	20.5655	20.9401	NA	21.2443	21.081	20.8619	-0.80334	-0.40538	-0.0481877	-0.725308	-0.984175	-0.691857	0.0780317	-0.578795	-0.643669	-0.578795	_YPGIFN(he)STTSDAFLQSK_	T	0.230517	high	HexNAc
DFLGMLnRTLLET	Q9UHG3-2	PCYOX1	24.4188	24.172	24.2622	24.1299	24.3088	24.1461	24.2201	23.9474	23.9264	23.8607	24.0637	23.7603	23.7392	24.0191	2.4368	2.51279	2.83774	2.23356	1.93647	2.14476	-0.203237	-0.576327	-0.692981	-0.576327	_LLHALGGDDFLGMLN(he)R_	T	0.147696	high	HexNAc
WNDSPCnQSLPSI	Q9UBG0	MRC2	18.8806	18.4541	NA	NA	NA	NA	NA	20.6278	20.8489	20.6528	20.2362	20.6701	20.218	20.8535	-3.19125	-1.02424	-0.407064	-0.96501	-1.68803	-0.983157	2.22624	-0.663792	-0.576093	-0.576093	_WNDSPCN(he)QSLPSICK_	S	0.949066	high	HexNAc
PSVISVnGTDFTF	Q9UHN6-2	TMEM2	23.0633	NA	23.0563	23.1789	23.0862	22.8093	22.6447	22.7895	22.9333	22.665	22.9166	22.7004	22.6275	22.402	1.20469	1.33684	1.38164	1.15803	0.740758	0.806224	-0.0466656	-0.596086	-0.575413	-0.575413	_GDPSVISVN(he)GTDFTFR_	T	0.179794	high	HexNAc
DCKTAVnCSSDFD	E9PNW4	CD59	19.4541	19.8263	NA	18.8632	19.4177	NA	19.9876	18.9125	NA	NA	19.4678	NA	19.3162	NA	-2.21837	-2.60894	-1.35774	-2.79085	-2.53221	-3.48889	-0.572481	0.0767276	-2.13115	-0.572481	_TAVN(fu)CSSDFDACLITK_	S	0.655135	high	dHexHexNAc
GHLRGYnVTYWRE	P32004-3	L1CAM	25.3569	25.0619	25.153	24.8078	24.6326	NA	NA	24.4831	NA	NA	24.3975	23.3141	24.2024	23.5683	3.35081	3.05839	-2.85259	2.77972	2.37571	1.69623	-0.571095	-0.682679	4.54881	-0.571095	_GYN(he)VTYWR_	T	1.72553	low	HexNAc
GKARLNnITIIGP	Q9NUM4	TMEM106B	25.4614	25.2972	25.3678	NA	NA	25.1453	NA	25.1266	NA	NA	24.6101	25.0582	24.8611	24.9022	3.5207	3.61836	3.79993	3.42323	2.81138	3.23523	-0.0974621	-0.806982	-0.564697	-0.564697	_LNN(he)ITIIGPLDMK_	T	0.208224	high	HexNAc
FVRYHYnGTFLDG	O95302	FKBP9	22.6261	22.8424	22.6585	22.695	22.5861	22.2791	22.2325	21.918	22.116	21.9075	21.6044	21.8227	21.2423	22.4053	0.875684	0.909104	0.91048	0.313644	-0.319829	0.369036	-0.562041	-1.22893	-0.541444	-0.562041	_YHYN(he)GTFLDGTLFDSSHNR_	T	0.225808	high	HexNAc
FLRYHYnGTLLDG	O95302	FKBP9	22.312	22.2952	21.9133	21.8568	21.9177	21.8679	21.7797	21.6379	21.6417	21.6202	21.4809	21.6824	21.3026	21.6545	0.444997	0.163943	0.478494	-0.0635472	-0.443288	-0.0764951	-0.508545	-0.607231	-0.554989	-0.554989	_YHYN(he)GTLLDGTLFDSSYSR_	T	0.0285048	high	HexNAc
VEMYFRnESDKAP	B7Z7D2	ACP2	20.3467	NA	20.4684	20.1498	20.1978	20.2099	NA	19.6377	NA	20.3768	19.9484	NA	NA	NA	-1.5119	-1.55156	-1.13543	-2.06571	-1.76167	-2.8679	-0.553805	-0.210113	-1.73247	-0.553805	_N(he)ESDKAPWPLSLPGCPHR_	S	0.460976	high	HexNAc
AVRARLnWTSLLP	A0A0A0MTJ9	NCEH1	20.9843	20.9124	21.359	21.387	21.4139	21.6243	21.7907	20.9249	20.9504	21.3097	21.0109	21.2098	20.7788	21.4625	-0.910249	-0.362397	0.36215	-0.765701	-0.9133	-0.408808	0.144548	-0.550903	-0.770958	-0.550903	_LN(he)WTSLLPASFTK_	T	0.275905	high	HexNAc
RMHIFQnGSLVIH	Q13308-5	PTK7	22.7281	22.9665	22.2895	22.3004	22.2436	22.224	21.7698	21.944	22.413	21.704	21.6134	21.8297	NA	22.3788	0.869525	0.526111	0.651545	0.475135	-0.26554	0.102375	-0.394389	-0.791651	-0.54917	-0.54917	_MHIFQN(he)GSLVIHDVAPEDSGR_	S	0.115607	high	HexNAc
ENVGIYnLSKGVN	A0A7I2V4D7	NOMO1;NOMO3;NOMO2	23.8252	24.1268	23.9795	24.0151	24.3476	23.7945	24.1377	23.2871	NA	23.9927	23.9593	NA	NA	NA	2.11745	2.26572	2.62075	1.58378	2.05172	-3.03173	-0.53367	-0.213994	-5.65248	-0.53367	_ENVGIYN(he)LSK_	S	1.76197	low	HexNAc
LVKKGTnFTHLVA	Q9C0C4	SEMA4C	NA	21.0074	NA	20.441	20.6928	19.5307	NA	NA	NA	20.4923	NA	NA	NA	NA	-0.851204	-1.18252	-1.81466	-2.47227	-1.43195	-2.3479	-1.62106	-0.249431	-0.533243	-0.533243	_GTN(he)FTHLVADR_	T	0.418017	high	HexNAc
SVTYSRnSSWIFF	Q6Y288	B3GALTL	20.7366	20.6061	20.3316	20.4967	20.621	20.4706	20.799	20.2597	NA	NA	20.2645	NA	20.0288	20.2482	-1.18721	-1.25273	-0.710539	-1.44365	-1.77758	-1.49677	-0.256439	-0.524849	-0.786231	-0.524849	_N(he)SSWIFFCEEETR_	S	0.152942	high	HexNAc
LTRVIYnLTEKGT	K7EMW4	NCLN	23.6025	NA	23.7056	23.9124	23.9711	22.4355	NA	NA	22.7177	23.3663	23.7616	22.5023	NA	NA	1.74394	2.16301	1.09014	1.0143	1.63971	0.7574	-0.729648	-0.523299	-0.332742	-0.523299	_VIYN(he)LTEK_	T	0.114607	high	HexNAc
PRTRSAnSTLAQA	Q9BU23-2	LMF2	22.4679	22.6581	22.0821	22.1074	22.1906	22.3111	22.6241	21.7463	22.0995	21.7668	21.8393	21.7004	21.5773	21.5753	0.704403	0.357976	1.12224	0.219562	-0.157425	-0.1071	-0.484841	-0.5154	-1.22934	-0.5154	_SAN(he)STLAQALHWTR_	T	0.243234	high	HexNAc
RSEQLVnFTGKAE	C9JUY7	TMEM106C	21.6563	21.4897	21.8243	21.849	21.9688	21.6016	21.2657	21.1825	20.9168	21.2565	21.4592	NA	20.9373	21.3237	-0.285535	0.0996336	0.0883005	-0.653744	-0.667736	-0.421226	-0.368209	-0.767369	-0.509527	-0.509527	_SEQLVN(he)FTGK_	T	0.116853	high	HexNAc
VIHSFPnRSRFWK	H0YAE9	RNASET2	22.0401	22.2151	22.0196	21.8718	22.1141	22.2467	21.4551	21.4964	21.4321	21.556	21.6171	21.9705	21.6949	22.0106	0.269036	0.270203	0.505565	-0.239143	-0.30708	0.24556	-0.508179	-0.577284	-0.260005	-0.508179	_AYWPDVIHSFPN(he)R_	S	0.0963303	high	HexNAc
LVTLFDnRTWVRQ	H7C0Q8	CLCN2	19.3837	19.5279	19.7439	19.6229	19.8408	NA	19.9797	18.7721	NA	19.685	NA	19.885	NA	NA	-2.40277	-2.00546	-1.36567	-2.93129	-2.23928	-1.8599	-0.528521	-0.233818	-0.494227	-0.494227	_ETLVTLFDN(he)R_	T	0.0930468	high	HexNAc
KGEYFVnVTTRIW	P17301	ITGA2	24.3327	24.6702	24.5232	24.723	24.9401	24.5763	24.5473	24.1553	24.2987	24.6337	24.4075	24.0193	24.3648	23.9618	2.64287	2.97356	3.21651	2.52365	2.48327	2.2456	-0.119221	-0.490295	-0.970904	-0.490295	_GEYFVN(he)VTTR_	T	0.246536	high	HexNAc
SRDPCSnVTCSFG	O00468-6	AGRN	22.9956	NA	22.3	22.6321	22.3207	19.8119	NA	21.3508	21.2346	22.5547	22.0058	19.9079	21.8524	19.7245	1.13704	0.571262	-1.53348	-0.41064	0.0815699	-1.92877	-1.54768	-0.489692	-0.395285	-0.489692	_DPCSN(fu)VTCSFGSTCAR_	T	0.369405	high	dHexHexNAc
LKREAInITLDHK	E7ETU9	PLOD2	22.7059	22.9635	21.8561	22.5241	23.159	22.6413	21.8472	22.024	22.3636	22.6004	22.0102	22.2558	NA	22.6902	0.976138	0.774657	1.29594	0.490448	0.381043	0.728086	-0.485689	-0.393613	-0.567857	-0.485689	_EAIN(he)ITLDHK_	T	0.050327	high	HexNAc
SSCGKEnTSDPSL	P11279	LAMP1	21.277	21.4515	20.6412	NA	NA	NA	21.4827	20.7329	NA	NA	NA	20.443	20.3854	20.5373	-0.49434	-1.10819	0.137331	-0.970475	-1.5388	-1.2548	-0.476135	-0.430609	-1.39213	-0.476135	_SSCGKEN(fu)TSDPSLVIAFGR_	S	0.313196	high	dHexHexNAc
FTPPVVnVTWLRN	A0A0G2JMH6	HLA-DRA	26.6798	26.5941	26.2889	26.2091	26.2088	25.41	25.388	26.3405	26.4807	26.0017	25.923	25.0904	25.5923	25.1991	4.77833	4.4597	4.05367	4.70723	3.99879	3.39978	-0.0711012	-0.46091	-0.653885	-0.46091	_FTPPVVN(he)VTWLR_	T	0.171404	high	HexNAc
VSAPKAnATIEVK	Q9UFM8	DKFZp566H1924;NPTN	21.7766	21.791	NA	21.6242	21.3861	19.803	19.8877	20.8972	20.4837	21.1771	NA	20.6395	21.2686	20.5264	-0.0747904	-0.244239	-1.50001	-1.01295	-0.701401	-1.16198	-0.938159	-0.457162	0.33803	-0.457162	_AN(he)ATIEVK_	T	0.372107	high	HexNAc
KEDVYRnHSIFLA	E9PIA8	PPT1	23.9318	24.4796	23.3437	23.4154	23.8497	23.6288	23.8408	23.0965	23.731	23.9379	23.9983	23.4721	21.2091	23.8875	2.34713	1.66604	2.38944	1.71034	2.01364	1.93486	-0.636786	0.347593	-0.454576	-0.454576	_N(he)HSIFLADINQER_	S	0.302368	high	HexNAc
RVAKTAnDTSTEA	P11047	LAMC1	NA	NA	20.5308	NA	NA	NA	NA	20.1117	20.1652	19.9004	19.5451	NA	NA	20.2399	-1.11471	-1.21861	-1.91881	-1.5649	-2.20149	-1.50502	-0.450197	-0.982877	0.413789	-0.450197	_TAN(he)DTSTEAYNLLLR_	T	0.406946	high	HexNAc
GHTLTLnFTRNAT	P11279	LAMP1	25.5372	25.8222	25.6993	25.3149	25.4293	25.3127	25.0454	24.9801	25.1702	25.0256	25.1551	24.6009	25.227	NA	3.8211	3.67994	3.83371	3.37179	3.23092	2.85599	-0.449318	-0.44902	-0.977727	-0.449318	_GHTLTLN(he)FTR_	T	0.176186	high	HexNAc
LKIFIFnQTGIEA	H0Y997	TXNDC15	22.2587	22.3373	22.6261	22.8725	22.8259	22.6372	22.5656	22.061	22.0539	22.6223	22.1351	22.4778	22.472	22.6277	0.439405	1.07646	1.25605	0.354128	0.547787	0.80777	-0.0852764	-0.52867	-0.44828	-0.44828	_IFIFN(he)QTGIEAK_	T	0.136388	high	HexNAc
CSFPVAnVSLTKG	H0YF20	BSCL2	20.5721	22.0242	21.5284	21.4468	20.197	21.7312	21.6363	19.9838	20.2435	21.3168	20.0948	21.6371	20.2181	20.6499	0.16567	-0.261787	0.338416	-1.58968	-0.607396	-0.107843	-1.75535	-0.345609	-0.446259	-0.446259	_TDCDSSTTSLCSFPVAN(he)VSLTK_	S	0.454068	high	HexNAc
AELAALnLSGSRL	Q13641	TPBG	22.767	23.0912	23.0452	22.9498	23.1656	23.0965	22.8447	22.3761	22.2793	22.3325	22.6326	23.1308	22.5662	23.0552	1.07053	1.29575	1.62524	0.62433	0.641955	1.34806	-0.446203	-0.653792	-0.277176	-0.446203	_RPPLAELAALN(he)LSGSR_	S	0.10891	high	HexNAc
FCSGRGnFSTEGC	E9PC84	TNC	21.2639	21.2975	20.8948	21.1004	21.2298	20.1029	20.5648	20.6823	21.1218	20.8345	20.9122	19.811	20.6953	19.6356	-0.577885	-0.649002	-1.0115	-0.801336	-1.08978	-2.02166	-0.223451	-0.440776	-1.01016	-0.440776	_GN(he)FSTEGCGCVCEPGWK_	S	0.234562	high	HexNAc
MPAMAPnETLSGR	Q99941-2	ATF6B	NA	NA	20.1871	NA	21.0346	20.2525	NA	NA	19.6142	NA	20.3471	20.0031	NA	NA	-3.28403	-1.13856	-1.09288	-2.08917	-1.57712	-1.74189	1.19486	-0.43856	-0.649013	-0.43856	_MSLVMPAMAPN(he)ETLSGR_	T	0.582724	high	HexNAc
KAKVYInDSVELS	A0A024R5G9	CTSF	21.199	21.5362	20.1254	20.3356	20.3408	19.0376	19.7519	20.6381	20.9371	20.1995	20.5335	18.7386	NA	NA	-0.490983	-1.41381	-1.95056	-0.915751	-1.55774	-3.00632	-0.424769	-0.143935	-1.05576	-0.424769	_VYIN(he)DSVELSQNEQK_	S	0.269612	high	HexNAc
TDHNMDnTSTVLR	Q8NBJ5	COLGALT1	22.8364	22.6682	22.3571	22.8562	22.554	22.7005	23.2857	22.7337	22.7615	22.1166	22.5895	22.5643	22.3135	22.779	0.893717	0.804555	1.64779	1.04422	0.389231	0.926697	0.150504	-0.415324	-0.721094	-0.415324	_TALWVATDHNMDN(he)TSTVLR_	S	0.255315	high	HexNAc
IISPEEnVTLTCT	F5GXJ9	ALCAM	22.3013	22.1502	22.1558	21.7437	22.4354	21.9352	22.2672	21.8422	21.8229	21.9666	21.8403	22.0682	21.7224	22.1095	0.367146	0.406389	0.755833	0.1292	-0.0839638	0.343921	-0.237946	-0.490353	-0.411912	-0.411912	_IIISPEEN(he)VTLTCTAENQLER_	T	0.0745827	high	HexNAc
SGVMLMnMTRMRR	Q4G148-2	GXYLT1	21.8072	21.9016	21.5607	21.6625	21.6399	21.893	21.7402	21.1382	21.4397	21.659	21.7185	21.3458	21.6023	21.5711	-0.00419726	-0.109517	0.471287	-0.414416	-0.26522	-0.286479	-0.410218	-0.155703	-0.757766	-0.410218	_TGVNSGVMLMN(he)MTR_	T	0.174491	high	HexNAc
GHLGLAnASAPSG	O15230	LAMA5	21.5457	21.6513	21.1909	21.1919	21.1375	21.0457	18.546	21.2567	20.7647	NA	21.139	21.0485	21.2838	NA	-0.260062	-0.558534	-0.299667	-0.692635	-0.71284	-0.696415	-0.432572	-0.154306	-0.396749	-0.396749	_TLSELMSQTGHLGLAN(he)ASAPSGEQLLR_	S	0.0873988	high	HexNAc
WFKETKnQSVPLS	H0YKJ9	TSPAN3	20.2438	20.4458	NA	18.6316	19.0651	17.8539	17.2235	18.0333	18.1598	NA	NA	17.3552	NA	17.741	-1.51381	-2.90104	-3.80668	-3.60683	-0.605072	-4.19684	-2.09302	2.29597	-0.390163	-0.390163	_N(he)QSVPLSCCR_	S	1.27755	low	HexNAc
AGFLTVnKTYNSN	Q9H3G5	CPVL	20.6026	NA	20.1588	NA	20.4424	NA	20.7625	20.3258	20.6008	NA	NA	NA	NA	NA	-1.25599	-1.44878	-0.582863	-1.2401	-1.83701	-2.20814	0.0158864	-0.388227	-1.62527	-0.388227	_SYAGFLTVN(he)K_	T	0.493682	high	HexNAc
AMKAEFnITLIHP	P15144	ANPEP	27.4768	27.8114	27.1464	27.5085	28.0222	27.4101	27.3709	27.0894	27.1144	27.346	27.4049	27.0529	27.2018	27.3551	5.7855	5.75906	6.0452	5.39852	5.42173	5.45903	-0.386979	-0.337336	-0.586172	-0.386979	_AEFN(he)ITLIHPK_	T	0.0760344	high	HexNAc
DIVPQSnETALHY	Q9UBV2	SEL1L	NA	23.3621	23.0272	23.2132	22.9739	23.1059	22.8891	NA	22.9503	NA	NA	NA	NA	23.0114	1.50354	1.27775	1.65219	1.24698	-2.77528	1.26644	-0.256565	-4.05303	-0.38575	-0.38575	_MYSEGSDIVPQSN(he)ETALHYFK_	T	1.24452	low	HexNAc
QNNGAFnETLFRN	G3V0E5	TFRC	23.4546	23.3364	23.6372	23.6319	23.4466	22.7459	23.0009	22.8067	22.9027	23.1241	22.9877	23.3304	24.9096	23.7397	1.53689	1.88128	1.52811	1.15133	1.13545	1.79011	-0.385561	-0.745833	0.262004	-0.385561	_KQNNGAFN(he)ETLFR_|_QNNGAFN(he)ETLFR_	T	0.294851	high	HexNAc
SLLKKFnSTQIAA	Q4G148-2	GXYLT1	21.6482	22.0678	21.6951	21.7385	21.7133	21.9857	22.0788	20.8752	21.1063	21.74	21.5318	NA	21.2004	22.053	-0.000595298	-0.0361409	0.686912	-0.712607	-0.392392	0.308101	-0.712012	-0.356251	-0.378812	-0.378812	_FN(he)STQIAAMAPEHEEPR_	T	0.115011	high	HexNAc
SADLGYnGTRQRG	Q96NT5-2	SLC46A1	NA	17.3608	NA	NA	NA	NA	NA	20.06	20.2545	20.7079	20.6906	19.7039	20.3226	20.1132	-4.49782	-0.858841	-1.09408	-1.5461	-1.23368	-1.83637	2.95171	-0.374835	-0.742292	-0.374835	_FSADLGYN(he)GTR_	T	1.17489	low	HexNAc
KDLMVInRSTTEL	Q96KA5-2	CLPTM1L	23.1846	23.5418	23.36	23.3571	23.5941	21.6418	22.7607	23.0205	23.0484	23.0335	23.2978	22.4656	24.2613	24.2075	1.50463	1.68433	1.43516	1.33112	1.20076	0.787299	-0.173507	-0.483571	-0.647861	-0.374186	_DLMVIN(he)R_|_VKDLMVIN(he)R_	S	0.139073	high	HexNAc
LSEKISnLTIVQA	Q70UQ0	IKBIP	20.7957	20.9525	20.5547	20.9922	20.6526	20.2798	20.4109	20.3087	20.4586	20.5863	20.4539	NA	20.1058	NA	-0.984507	-1.09677	-0.999984	-1.31967	-1.4703	-3.84769	-0.335168	-0.373534	-2.8477	-0.373534	_ISN(he)LTIVQAEIK_	T	0.831191	high	HexNAc
DEVGCVnVTLCEG	J3KMZ9	LDLR	NA	NA	NA	NA	NA	NA	NA	19.9904	20.1976	19.7869	19.6216	19.68	19.8318	19.719	-2.14346	-1.76861	-1.58993	-1.60938	-2.13729	-2.04547	0.534083	-0.368682	-0.455548	-0.368682	_DMSDEVGCVN(he)VTLCEGPNK_	T	0.316394	high	HexNAc
RVFPQVnVTKMGS	P54802	NAGLU	21.4382	21.9175	21.0162	21.0594	NA	20.9598	20.9134	21.1965	21.1117	NA	NA	NA	NA	21.654	-0.180734	-0.711616	-0.408733	-0.549247	-1.75444	-0.090913	-0.368513	-1.04282	0.31782	-0.368513	_VFPQVN(he)VTK_	T	0.392788	high	HexNAc
VCDDAKnLSVVIL	P55290-5	CDH13	20.7236	21.2366	20.4117	20.9179	21.112	20.9277	20.6929	NA	NA	NA	NA	NA	NA	NA	-0.878481	-0.831535	-0.535039	-3.18318	-0.931856	-0.902061	-2.3047	-0.100322	-0.367023	-0.367023	_N(fu)LSVVILGASDK_	S	0.694622	high	dHexHexNAc
VDGWMLnSSAIRN	Q5T4B2-2	CERCAM	19.4649	19.5454	NA	19.1274	NA	NA	18.6308	NA	NA	NA	NA	19.8694	NA	NA	-2.35342	-2.62201	-2.71454	-3.17831	-2.98838	-1.87551	-0.824883	-0.366373	0.839028	-0.366373	_VVDAVDGWMLN(he)SSAIR_	S	0.496198	high	HexNAc
TIMKQInSSISGN	Q01459	CTBS	21.7416	21.9142	NA	21.0292	21.1296	20.9642	NA	21.2607	21.1446	20.9251	20.7254	20.6827	20.9792	21.316	-0.0306465	-0.670002	-0.381102	-0.500706	-0.999168	-0.7456	-0.47006	-0.329167	-0.364498	-0.364498	_QIN(he)SSISGNLWDKDQR_	S	0.0423232	high	HexNAc
GQSYSVnVTFTSN	J3KMY5	NPC2	20.5423	20.6443	20.4907	20.6884	20.2939	20.9251	20.9904	20.0478	20.3577	20.392	20.0865	19.9059	20.3035	19.5788	-1.2653	-1.25869	-0.387584	-1.50063	-1.62071	-2.0026	-0.235335	-0.362025	-1.61501	-0.362025	_GQSYSVN(he)VTFTSNIQSK_	T	0.4403	high	HexNAc
VAGGDPnQTIRGQ	O15230	LAMA5	23.9404	24.2201	23.6102	23.4156	23.7565	22.6882	22.4633	23.6434	23.4842	23.3442	23.2062	22.7553	23.1529	23.1771	2.22168	1.8608	1.23042	1.86042	1.282	1.22127	-0.361259	-0.578796	-0.00914388	-0.361259	_LVGGPVAGGDPN(he)QTIR_	T	0.165967	high	HexNAc
HMSLALnRTGRSI	V9GYN5	GLA	21.6539	21.7778	22.2042	22.0004	22.3525	21.618	22.0655	22.2322	21.6563	22.1258	21.2157	19.4953	22.0227	21.0151	-0.142707	0.454784	0.496412	0.240895	0.0984967	-0.729859	0.383602	-0.356287	-1.22627	-0.356287	_HMSLALN(he)R_	T	0.465236	high	HexNAc
LIVAGYnVSGSVR	A0A7I2V4D7	NOMO1;NOMO3;NOMO2	21.6782	22.0703	21.9823	21.9883	22.2418	22.2705	21.9655	21.2002	21.5287	21.9488	20.0575	21.9026	20.2529	20.1888	0.0156592	0.238851	0.772672	-0.338906	0.0245478	0.157695	-0.354565	-0.214303	-0.614977	-0.354565	_VTNSNANAASPLIVAGYN(he)VSGSVR_	S	0.117385	high	HexNAc
VDLKRLnTTGVSA	O15230	LAMA5	21.8916	NA	21.3753	21.4954	21.5415	21.2616	21.4693	21.8988	21.846	21.1401	21.2343	21.3498	21.2134	21.4752	0.0329818	-0.253995	0.0201008	0.169028	-0.710874	-0.332435	0.136046	-0.456879	-0.352536	-0.352536	_LN(he)TTGVSAGCTADLLVGR_	T	0.182751	high	HexNAc
EGTFFInKTEIED	H3BU85	HEXA	25.2166	25.2888	24.7182	25.1583	24.7913	24.8133	24.5698	24.6353	24.9365	24.5489	24.6833	24.1665	NA	NA	3.39411	3.04193	3.34618	3.08251	2.69188	2.42151	-0.311597	-0.350052	-0.924679	-0.350052	_SAEGTFFIN(he)K_	T	0.198263	high	HexNAc
GNPPKSnISILRV	A0A6Q8PHJ8	CDH2	25.3173	25.482	25.1968	25.138	25.403	24.9992	23.9653	24.6712	25.1206	25.3581	NA	23.982	25.0243	NA	3.5411	3.44738	3.13687	3.19255	3.267	2.23704	-0.348543	-0.180375	-0.899839	-0.348543	_SN(he)ISILR_	S	0.217286	high	HexNAc
ERFINYnQTVSRM	Q8N766-4	EMC1	24.3961	24.6445	24.5938	24.4415	24.5815	22.6325	21.9995	23.7701	23.6175	24.3846	24.5305	23.2436	24.4087	23.1315	2.66172	2.83212	0.970643	1.99044	2.48443	1.44263	-0.671276	-0.347691	0.471991	-0.347691	_FINYN(he)QTVSR_	T	0.340232	high	HexNAc
NIKHFKnCTSISG	P00533	EGFR	23.6555	23.3931	23.7356	23.4702	23.5025	23.9586	24.1356	22.9264	23.1203	23.4534	23.5439	23.4051	23.2914	NA	1.6657	1.75311	2.7018	1.31998	1.52914	1.66015	-0.345715	-0.223969	-1.04165	-0.345715	_N(he)CTSISGDLHILPVAFR_	T	0.254705	high	HexNAc
VLSRTQnFTLLVQ	A0A087WXM8	BCAM	21.8371	21.3238	21.2899	21.4552	21.7649	21.4556	21.5906	21.5043	21.729	21.289	21.1863	21.5061	21.0569	21.6611	-0.278127	-0.294174	0.177768	-0.0867168	-0.737946	-0.161391	0.19141	-0.443772	-0.339159	-0.339159	_TQN(he)FTLLVQGSPELK_	T	0.196625	high	HexNAc
EAFCHRnCSAAPQ	C9JP16	CRTAP	24.2968	24.6199	24.3694	24.4484	24.6282	24.1181	24.1096	24.0223	23.9213	24.2497	24.3104	24.2318	24.2012	24.6092	2.5998	2.699	2.76848	2.26843	2.32544	2.67557	-0.331369	-0.37356	-0.0929154	-0.331369	_N(he)CSAAPQPEPAAGLASYPELR_	S	0.0873695	high	HexNAc
KLLPAFnTTSGLP	Q9BZQ6-2	EDEM3	23.8388	23.8579	24.1388	24.0868	24.2279	23.9326	23.9147	23.6931	23.854	24.0127	23.9937	24.0857	23.8215	23.8945	1.98977	2.38935	2.57829	2.07014	2.06946	2.24515	0.0803749	-0.319893	-0.333149	-0.319893	_LLPAFN(he)TTSGLPYPR_	T	0.135686	high	HexNAc
DALFRYnGTVGLW	D6RD48	CLDND1	23.3508	23.4422	23.4422	23.4694	23.3422	23.4514	22.9505	23.0301	22.8172	23.0425	22.9253	23.5274	22.7979	23.3054	1.53791	1.69275	1.85558	1.22028	1.00109	1.67145	-0.317639	-0.69166	-0.184135	-0.317639	_YN(he)GTVGLWR_	T	0.151895	high	HexNAc
VTEMKTnMSLGLI	P17301	ITGA2	22.3179	21.9883	22.7395	22.3245	22.3205	22.6323	22.4365	22.1914	22.1472	22.4187	22.1972	22.6227	22.0554	22.428	0.294476	0.57514	1.18902	0.465886	0.272955	0.780428	0.171409	-0.302185	-0.408597	-0.302185	_TN(he)MSLGLILTR_	S	0.178267	high	HexNAc
EQLRGInASSMAW	O15230	LAMA5	21.1707	21.4609	20.3206	20.307	20.6238	20.2664	NA	20.8599	NA	NA	NA	NA	NA	NA	-0.542773	-1.42882	-1.07897	-0.843448	-0.890001	-4.01305	-0.300675	0.53882	-2.93408	-0.300675	_GIN(he)ASSMAWAR_	S	1.04617	low	HexNAc
VHDIRRnESHLID	Q9UJ14	GGT7	22.5575	21.5569	NA	21.7728	NA	20.9461	21.0252	21.6857	21.7473	NA	NA	20.4131	NA	NA	0.198599	0.0234122	-0.359668	0.0131292	-0.25679	-1.33187	-0.185469	-0.280202	-0.972205	-0.280202	_RN(he)ESHLIDFR_	S	0.247969	high	HexNAc
VTQEMLnHTIAIR	A0A087WVP1	FAT1	19.8769	19.8769	19.8836	19.9597	20.0073	19.3232	19.4248	19.2028	19.6853	19.3164	19.8475	NA	19.0495	20.1162	-1.98167	-1.78969	-1.97132	-2.25934	-2.60784	-1.62878	-0.277663	-0.818146	0.342538	-0.277663	_QVTQEMLN(he)HTIAIR_	T	0.335324	high	HexNAc
EAMLYHnQTAELR	Q92791	LEPREL4;P3H4	23.652	23.8568	23.4778	23.2607	23.2929	22.6486	22.4531	23.2289	23.4154	23.7703	23.4712	22.0669	23.5012	20.0399	1.8958	1.54351	1.20552	1.61882	1.57695	0.321992	-0.276979	0.0334402	-0.883524	-0.276979	_EEAMLYHN(he)QTAELR_	T	0.269267	high	HexNAc
SGAPRAnHSGAVV	P23229-4	ITGA6	25.008	25.1656	25.1219	25.1512	25.7165	24.7812	24.7163	24.7672	24.9999	25.0557	25.304	24.2028	24.5321	24.9351	3.22818	3.40184	3.40341	3.1802	3.13146	2.82404	-0.0479849	-0.270376	-0.579376	-0.270376	_AN(he)HSGAVVLLK_	S	0.154077	high	HexNAc
KEIFVAnGTQGKL	Q9UEL6	MPZL1	20.4454	NA	19.9362	20.0868	20.4092	19.3532	19.1114	16.5734	16.7435	NA	NA	NA	NA	NA	-1.41322	-1.66261	-2.11303	-5.04493	-1.93161	-0.659648	-3.63171	-0.269002	1.45338	-0.269002	_EIFVAN(fu)GTQGK_	T	1.49318	low	dHexHexNAc
QVGTKVnVTVEDE	P13726-2	F3	20.1932	20.0639	19.8567	19.4076	19.9652	18.5826	17.7284	NA	NA	NA	19.0968	NA	19.1714	NA	-1.73003	-1.89267	-3.18986	-0.966433	-2.79016	-3.45576	0.763593	-0.897483	-0.265898	-0.265898	_VN(he)VTVEDER_	T	0.484075	high	HexNAc
KMLEAYnLTEKNF	A0A087X0A8	COL12A1	19.5119	19.7655	19.6626	19.7763	19.2736	20.1897	NA	19.0706	19.3772	NA	19.9876	NA	19.3403	NA	-2.2199	-2.08684	-1.15567	-2.47944	-2.26026	-2.46988	-0.259541	-0.173414	-1.31421	-0.259541	_MLEAYN(he)LTEK_	T	0.366756	high	HexNAc
LSHYSKnLTEKPP	H0YNP1	GLCE	21.1754	20.6196	21.4933	20.9608	21.2526	20.725	21.0339	21.4815	21.2434	NA	NA	NA	NA	21.0229	-0.961092	-0.496832	-0.465887	-0.340945	-1.49996	-0.722052	0.620148	-1.00312	-0.256165	-0.256165	_N(he)LTEKPPHIEVYETAEDR_	T	0.469094	high	HexNAc
KKMVLWnDSVVRH	Q9Y487	ATP6V0A2	22.2022	22.3975	22.504	22.5768	22.3997	22.6978	22.5197	21.9881	22.2253	NA	22.5104	22.6562	22.3402	22.7945	0.44126	0.754641	1.26338	0.403337	0.501049	0.98041	-0.0379227	-0.253592	-0.282972	-0.253592	_MVLWN(he)DSVVR_	S	0.0772534	high	HexNAc
HIMIMKnFTSVHL	Q9UHN6-2	TMEM2	22.8819	20.7866	21.3359	22.6781	21.052	22.4861	NA	21.3631	23.1857	20.9388	22.6064	20.2262	NA	20.5734	1.02331	0.928648	1.14077	1.48234	0.682206	-1.34513	0.459033	-0.246442	-2.48591	-0.246442	_N(he)FTSVHLSYVELK_	T	0.887743	high	HexNAc
PSALDTnSSKSTS	Q08380	LGALS3BP	25.2555	25.8114	25.3002	25.4241	25.4907	24.4939	24.1558	24.8064	24.7672	25.6436	25.8072	24.2605	25.3916	24.6961	3.67488	3.67469	2.97952	3.08341	3.71941	2.73334	-0.591473	0.0447217	-0.246182	-0.246182	_AAIPSALDTN(he)SSK_	S	0.183877	high	HexNAc
ASIVGEnETYPRA	Q9UBV2	SEL1L	22.4358	22.6732	22.1327	21.9363	22.0989	20.7952	20.6492	21.1895	21.5991	22.3131	22.3137	20.8505	22.2904	20.9086	0.695907	0.349489	-0.623132	-0.309024	0.388871	-0.865407	-1.00493	0.0393817	-0.242275	-0.242275	_EASIVGEN(he)ETYPR_	T	0.311944	high	HexNAc
TRATRVnFTLEAS	Q8TEM1	NUP210	22.8115	23.0018	22.289	22.2076	22.2512	22.2917	22.2927	22.2871	22.5135	22.4665	22.3417	22.4074	22.0419	22.4948	1.04807	0.501839	0.946864	0.696915	0.41749	0.70613	-0.351151	-0.0843497	-0.240734	-0.240734	_VN(he)FTLEASEGCYR_	T	0.0773989	high	HexNAc
LEGPPInSSVFKE	Q17RY6	LY6K	23.0696	NA	24.1632	24.1101	24.1417	23.9404	23.8335	23.4219	23.571	24.0769	24.3456	NA	23.969	24.0103	1.21105	2.39232	2.54163	1.79309	2.15269	2.2654	0.582039	-0.239629	-0.276225	-0.239629	_YCNLEGPPIN(he)SSVFK_	S	0.280188	high	HexNAc
EVPPMVnVTRSEA	A0A140T9B8	MICA	19.9732	NA	20.2142	20.3614	20.3611	19.8166	NA	19.7214	20.0339	20.4577	20.1466	19.8688	NA	NA	-1.88535	-1.3883	-1.52877	-1.82573	-1.62208	-1.87614	0.0596196	-0.233779	-0.347369	-0.233779	_VPPMVN(he)VTR_	T	0.121249	high	HexNAc
GLIGAEnATGETD	P43251-4	BTD	19.0226	20.0137	19.3563	19.8506	NA	19.2897	19.9808	NA	NA	NA	NA	NA	NA	18.5127	-2.34041	-2.14599	-1.7101	-2.20582	-2.37195	-3.23223	0.134588	-0.225961	-1.52213	-0.225961	_NPVGLIGAEN(he)ATGETDPSHSK_	T	0.503034	high	HexNAc
TRFVLQnASRALP	Q9NXH8	TOR4A	20.5164	20.5844	20.3611	20.4262	20.5329	19.8756	19.4294	NA	NA	NA	19.4671	NA	19.3353	NA	-1.30819	-1.32316	-1.69283	-1.53099	-2.52305	-1.63987	-0.2228	-1.19989	0.052962	-0.2228	_FVLQN(he)ASR_	S	0.380085	high	HexNAc
PQGPMQnATKYGN	H0YBZ2	CD74	22.4596	22.3925	22.7347	22.7101	22.6456	22.3959	NA	22.041	22.2831	22.2887	22.29	22.5884	22.1454	NA	0.567501	0.960667	1.05059	0.458703	0.36444	0.843415	-0.108798	-0.596227	-0.207173	-0.207173	_MATPLLMQALPMGALPQGPMQN(he)ATK_	T	0.148815	high	HexNAc
VNSEGQnLTRSPA	Q7Z4H8	KDELC2	22.8984	22.96	22.849	22.9472	23.2071	22.8572	23.1216	22.6437	22.8192	23.2425	22.9208	22.5205	22.7223	22.6969	1.07064	1.19784	1.64406	1.02811	0.996568	0.863758	-0.0425317	-0.201271	-0.780305	-0.201271	_YFYLQAVNSEGQN(he)LTR_	T	0.224201	high	HexNAc
LGPLYTnITADIG	O60512	B4GALT3	19.8579	19.987	20.6013	20.7699	20.6471	21.0738	20.9647	20.4097	19.9927	20.6839	20.6309	20.5888	20.1482	20.782	-1.93611	-1.10229	-0.326079	-1.50218	-1.29338	-1.05959	0.433931	-0.191082	-0.733509	-0.191082	_ELGPLYTN(he)ITADIGTDPR_	T	0.337292	high	HexNAc
ETWAWKnATLAEQ	Q9Y4L1	HYOU1	22.7252	22.5554	NA	21.4737	21.7445	21.2171	NA	21.3515	21.4478	21.435	NA	21.4852	21.7546	21.4937	0.781756	-0.140302	-0.128246	-0.303733	-0.329408	-0.255509	-1.08549	-0.189106	-0.127263	-0.189106	_N(he)ATLAEQAK_	T	0.309617	high	HexNAc
GSLSYLnVTRKAY	H7C469	CTSD	26.5633	26.6047	26.3734	26.4623	26.5143	NA	26.3601	26.8327	26.758	26.6823	26.4545	26.0823	26.3007	26.649	4.72541	4.71292	5.01473	5.09197	4.53029	4.62066	0.366552	-0.182632	-0.394064	-0.182632	_GSLSYLN(he)VTR_	T	0.226672	high	HexNAc
KVEAAQnLTLPGS	E9PC84	TNC	20.9741	21.0277	20.9871	21.1131	21.0844	NA	20.3109	20.6546	20.6774	21.1165	21.0014	NA	20.8691	NA	-0.857695	-0.665004	-1.03448	-1.03736	-0.922822	-1.18906	-0.179667	-0.257818	-0.154578	-0.179667	_VEAAQN(he)LTLPGSLR_	T	0.0310873	high	HexNAc
EAVQFFnVTTLQK	C9JP16	CRTAP	21.5847	NA	21.4591	22.2587	22.1139	21.6926	NA	21.1533	21.3488	21.6932	21.9654	21.1205	21.1727	21.0203	-0.273874	-0.107684	-1.21157	-0.452324	-0.293112	-0.674552	-0.178451	-0.185428	0.537018	-0.178451	_DTWGLSDEHFQPRPEAVQFFN(he)VTTLQK_|_PEAVQFFN(he)VTTLQK_	T	0.239661	high	HexNAc
VLSSSQnGSYHRI	Q8TEM1	NUP210	20.9352	NA	20.6354	20.5086	20.387	20.7074	NA	20.848	21.0192	20.6757	20.5121	20.5324	20.3885	NA	-0.923337	-1.24078	-0.637916	-0.7698	-1.41213	-1.21254	0.153537	-0.171348	-0.574623	-0.171348	_IETVLPAEFFEVLSSSQN(he)GSYHR_	S	0.210607	high	HexNAc
SGGLPTnETTFAK	A0A5F9ZHU0	ARSE	20.0511	19.8271	19.9825	NA	19.5317	19.5568	NA	19.5324	19.4434	NA	NA	NA	19.7648	NA	-1.91949	-1.99232	-1.78855	-2.21543	-2.15942	-1.86993	-0.295945	-0.167107	-0.0813753	-0.167107	_VLQWTGASGGLPTN(he)ETTFAK_	T	0.0623562	high	HexNAc
PPAVTEnKTVTAT	Q16563-2	SYPL1	25.1181	NA	24.8587	25.0912	25.1444	22.5715	NA	24.7966	NA	25.151	25.0841	24.4565	24.6404	NA	3.25957	3.34175	1.22614	3.09323	3.15989	2.71156	-0.16634	-0.181865	1.48543	-0.16634	_GQTEIQVNCPPAVTEN(he)K_	T	0.553194	high	HexNAc
FIGYAPnLSKLVA	Q02809	PLOD1	20.1308	20.2886	20.2249	NA	20.0931	19.9947	20.1473	19.9238	20.4142	NA	NA	20.3044	NA	NA	-1.64886	-1.59037	-1.27435	-1.53436	-3.07561	-1.44054	0.114502	-1.48524	-0.166186	-0.166186	_FLGSGGFIGYAPN(he)LSK_	S	0.493168	high	HexNAc
TSAQPQnMSRRAQ	O15031	PLXNB2	21.8292	21.8785	20.7213	20.8946	21.1198	19.5998	NA	20.6123	20.8922	21.6793	21.7836	19.7298	21.1165	19.9379	-0.00469999	-0.854806	-1.74556	-0.951127	-0.244973	-1.91108	-0.946427	0.609833	-0.165526	-0.165526	_SCVAVTSAQPQN(he)MSR_	S	0.449255	high	HexNAc
LAQIRKnLTLMAT	B7Z7D2	ACP2	21.182	21.4688	20.9594	21.1366	21.0839	21.3894	21.3008	21.2042	21.2913	20.7392	20.9906	NA	NA	21.5803	-0.533205	-0.665523	-0.000229321	-0.455616	-1.05932	-0.164683	0.0775884	-0.393798	-0.164454	-0.164454	_N(he)LTLMATTSQLPK_	T	0.136094	high	HexNAc
KNELMLnSSLMRI	O00468-6	AGRN	22.9769	22.8544	22.4824	22.5067	22.4425	22.1791	22.4052	22.3376	22.4576	22.5275	22.5231	22.3496	22.463	22.7599	1.05703	0.73299	0.946802	0.694233	0.598898	0.809832	-0.362801	-0.134092	-0.13697	-0.13697	_NELMLN(he)SSLMR_	S	0.0757613	high	HexNAc
DVMQVAnTTMSSR	C9J5X1	IGF1R	19.7474	19.8659	20.0254	19.8831	19.7815	19.0974	19.4967	19.7926	19.6732	20.0242	19.718	NA	19.9241	19.3367	-2.0519	-1.86631	-2.04825	-1.97043	-2.0001	-2.40826	0.0814776	-0.133788	-0.360008	-0.133788	_DVMQVAN(he)TTMSSR_	T	0.127459	high	HexNAc
GALTVQnTTQLRS	A0A087WVP1	FAT1	20.6032	20.637	20.9162	20.7474	20.6201	19.3639	18.8938	20.6008	20.1021	20.6164	20.6628	19.5825	20.8064	19.9675	-1.23848	-1.00202	-2.21651	-1.35191	-1.26139	-1.96995	-0.113431	-0.259376	0.246555	-0.113431	_TGALTVQN(he)TTQLR_	T	0.150343	high	HexNAc
LPSGKSnLTVLRE	P18084	ITGB5	24.1197	24.3932	23.6834	23.9034	23.9334	23.7283	23.4478	23.9009	24.0754	24.5206	24.6365	23.3088	NA	23.7408	2.39787	2.15403	2.24272	2.28479	2.65432	1.77986	-0.113076	0.500295	-0.462861	-0.113076	_SN(he)LTVLR_	T	0.281488	high	HexNAc
YQFYIQnFTALPL	A0A3B3IRT8	SSR1	21.5561	21.0031	21.8628	21.8001	21.4167	21.8015	NA	21.3952	21.5571	21.9258	NA	22.0934	21.0475	NA	-0.578948	0.0506924	0.456144	-0.227213	-0.437621	0.348412	0.351735	-0.488314	-0.107732	-0.107732	_YPQDYQFYIQN(he)FTALPLNTVVPPQR_	T	0.242857	high	HexNAc
RSRGHHnCSESLE	H0YBZ2	CD74	21.3878	NA	21.7042	21.5773	21.8731	20.9523	20.9347	NA	21.2857	20.8535	20.5971	21.2542	NA	21.224	-0.470783	-0.0452328	-0.401833	-0.417629	-1.19897	-0.505826	0.0531536	-1.15374	-0.103992	-0.103992	_GHHN(he)CSESLELEDPSSGLGVTK_	S	0.378833	high	HexNAc
ASDHHGnFSITMR	Q9H7M9	C10orf54	19.256	19.8281	20.431	NA	20.6867	18.8248	20.0562	20.7603	20.2421	NA	NA	20.3585	20.6253	NA	-2.31655	-1.19053	-1.28917	-1.20216	-1.2989	-1.38642	1.11439	-0.108369	-0.0972423	-0.0972423	_HGLESASDHHGN(he)FSITMR_	S	0.405746	high	HexNAc
GGAVGPnLTCRWV	A0A087WYL5	SEZ6L2	NA	NA	NA	NA	NA	NA	NA	20.2336	19.771	20.0145	19.9108	19.6748	19.4612	19.8075	-1.60473	-2.23142	-1.35269	-1.70103	-2.01346	-2.0038	-0.096301	0.217962	-0.651109	-0.096301	_IVSPEPGGAVGPN(he)LTCR_	T	0.254062	high	HexNAc
QISTLInTTDRCL	B4DKB2	ECE1	NA	NA	NA	NA	NA	NA	NA	19.4386	NA	19.9739	NA	19.9195	19.5175	19.8061	-1.198	-2.08682	-1.8176	-2.26475	-2.17851	-1.88215	-1.06675	-0.091683	-0.0645482	-0.091683	_EYLEQISTLIN(he)TTDR_	T	0.329637	high	HexNAc
RATVFAnGSLLLT	Q13308-5	PTK7	21.5954	21.3324	20.7431	20.9211	20.7462	20.7675	21.158	21.4162	21.7119	20.9543	20.7511	21.4232	20.631	21.1319	-0.394655	-1.00324	-0.382612	-0.139296	-1.17316	-0.467366	0.255359	-0.169912	-0.0847533	-0.0847533	_ATVFAN(he)GSLLLTQVRPR_	S	0.129911	high	HexNAc
DKCNMInGTDGDS	A0A1W2PQR6	SCARB2	24.1126	20.1308	23.3934	23.8049	23.9219	23.7674	23.6121	24.0831	24.2288	23.8235	23.6033	23.9267	23.3758	24.0829	2.25401	2.05548	2.34442	2.45256	1.67908	2.25983	0.198551	-0.3764	-0.0845916	-0.0845916	_CNMIN(he)GTDGDSFHPLITK_	T	0.16598	high	HexNAc
GVLMVGnETTYED	Q8IWA5-3	SLC44A2	NA	19.5153	NA	NA	NA	NA	NA	21.5275	21.2459	19.7739	20.3648	19.8983	20.3578	20.0515	-2.34326	-0.99587	-1.68652	-0.316635	-1.56645	-1.77004	2.02663	-0.57058	-0.0835167	-0.0835167	_GVLMVGN(he)ETTYEDGHGSR_	T	0.797058	high	HexNAc
VDGQLVnLTLVEG	P78357	CNTNAP1	NA	21.4249	NA	21.2585	21.2398	21.6138	NA	NA	NA	21.3408	21.2632	NA	21.3601	NA	-0.433671	-0.500244	0.268492	-0.407655	-0.583406	-1.34341	0.0260163	-0.0831621	-1.6119	-0.0831621	_VDGQLVN(he)LTLVEGR_	T	0.528717	high	HexNAc
QITAMAnRTILVD	P46977-2	STT3A	21.3523	21.27	21.3306	21.3398	21.3392	21.3436	21.4768	21.3242	20.7437	21.6215	21.4466	21.7814	20.6793	21.7976	-0.54745	-0.410157	0.0648579	-0.669412	-0.477605	0.0445396	-0.121961	-0.0674478	-0.0203183	-0.0674478	_VMSWWDYGYQITAMAN(he)R_	T	0.0293676	high	HexNAc
DYRVYCnLSAAHT	Q92626	PXDN	NA	NA	20.2912	20.1397	20.4874	20.3394	20.2291	20.2437	20.1333	NA	20.7624	20.6185	20.2852	NA	-0.772435	-1.4582	-1.0611	-1.51488	-1.40042	-1.1265	-0.742443	0.0577839	-0.065394	-0.065394	_VYCN(he)LSAAHTFEDLK_	S	0.248767	high	HexNAc
ECHAIRnYTLWRV	Q9UBR2	CTSZ	26.3432	NA	26.3184	26.3327	26.1743	25.5842	24.2655	26.2207	26.1681	26.3486	26.5093	NA	NA	NA	4.48465	4.56899	3.57951	4.49101	4.50476	-2.7363	0.00636141	-0.0642347	-6.31581	-0.0642347	_N(he)YTLWR_	T	2.09572	low	HexNAc
KNSRFYnYTLCRN	Q8IWU5-2	SULF2	20.6295	NA	20.4008	20.2589	20.3558	NA	NA	20.3534	20.4916	20.7404	20.3161	20.1099	20.6079	19.8066	-1.22906	-1.39356	-1.07381	-1.28088	-1.3163	-1.78667	-0.051824	0.0772554	-0.712863	-0.051824	_FYN(he)YTLCR_	T	0.244713	high	HexNAc
KAGHFQnTSSPSA	F5H627	LTBR	17.3425	NA	NA	NA	NA	NA	NA	18.0346	17.9645	18.6926	NA	18.2381	NA	NA	-4.51611	-3.18002	-2.2166	-3.70379	-3.23158	-3.50681	0.812318	-0.0515628	-1.29021	-0.0515628	_AGHFQN(he)TSSPSAR_	S	0.610154	high	HexNAc
MLALAPnSTARRQ	Q92508	PIEZO1	19.157	NA	NA	19.0296	18.9013	18.0957	17.8474	NA	18.9568	19.4474	19.0463	19.5031	19.0317	20.2446	-2.70161	-2.78398	-3.37374	-2.74654	-2.87789	-1.87111	-0.0449312	-0.0939196	1.50264	-0.0449312	_HMLALAPN(he)STAR_	T	0.524211	high	HexNAc
PAAPRFnVSLDSV	D6R9S9	NAAA	21.1119	21.2424	21.2464	21.2684	21.2184	21.1284	21.056	21.4502	21.4475	21.577	21.3972	21.3762	21.3304	21.2744	-0.68141	-0.503024	-0.253107	-0.254524	-0.527053	-0.419626	0.426885	-0.0240288	-0.166518	-0.0240288	_FN(he)VSLDSVPELR_	S	0.178847	high	HexNAc
TFAVYLnSTGYRT	Q8IWU5-2	SULF2	NA	NA	NA	20.6373	NA	NA	19.9083	21.0349	21.3732	20.3557	21.1448	20.5319	NA	NA	-0.478705	-1.11208	-1.43702	-0.49934	-1.17398	-1.21301	-0.020635	-0.0619012	0.224008	-0.020635	_TFAVYLN(he)STGYR_	T	0.0892242	high	HexNAc
EGCHKKnQSIGLI	Q9UIQ6-3	LNPEP	20.6187	NA	19.8695	NA	NA	NA	20.0886	NA	NA	NA	NA	NA	NA	NA	-1.23986	-1.87992	-1.25672	-1.46587	-0.270413	-1.2773	-0.226012	1.60951	-0.0205762	-0.0205762	_KN(he)QSIGLIQPFATNGK_	S	0.580636	high	HexNAc
RIAPASnVSHTVV	E9PQI4	SSR2	23.2912	22.5927	23.1662	22.7662	24.157	23.8887	23.7717	23.5684	23.1244	24.1416	24.1011	24.034	22.7756	25.8008	1.66296	2.08608	2.48486	1.64301	2.15961	2.26301	-0.0199549	0.073531	-0.221855	-0.0133409	_IAPASN(he)VSHTVVLRPLK_|_IAPASN(he)VSHTVVLR_	S	0.087164	high	HexNAc
AGVVCTnETRSTH	Q08380	LGALS3BP	23.0291	23.4008	21.5966	21.9755	21.3518	20.4578	20.4996	21.3983	21.2135	21.4182	22.111	20.9671	21.7717	21.0696	1.35636	-0.152807	-0.866616	-0.397468	-0.1525	-0.726623	-1.75383	0.000307101	0.139993	0.000307101	_DAGVVCTN(he)ETR_	T	0.609329	high	HexNAc
IQLDGLnASQIRE	P14625	HSP90B1	22.1624	21.5041	23.024	21.5591	21.3199	21.7644	20.9271	22.8346	21.5743	22.4281	21.0661	21.2238	19.7136	20.9581	-0.470863	-0.333971	-0.362475	-0.184508	-0.855738	-0.654001	0.286355	-0.521767	-0.291526	0.00105445	_EEEAIQLDGLN(he)ASQIR_|_TDDEVVQREEEAIQLDGLN(he)ASQIR_	S	0.240372	high	HexNAc
TLEKVInETWAWK	Q9Y4L1	HYOU1	27.3651	27.3013	26.9955	26.9958	26.9841	26.9099	27.0929	27.1473	27.2331	27.5531	27.5041	27.3079	27.3463	NA	5.47463	5.2461	5.65603	5.48684	5.57985	5.56296	0.0122114	0.333751	-0.093066	0.0122114	_VIN(he)ETWAWK_	T	0.128375	high	HexNAc
RARDLFnLSAPLA	Q9H9S5	FKRP	19.2819	19.3558	19.6625	19.4887	19.5118	19.5498	NA	19.5602	19.7373	19.9792	19.6682	19.6478	19.7065	19.8513	-2.5397	-2.23765	-1.79549	-2.05463	-2.2177	-1.99543	0.48507	0.0199486	-0.199935	0.0199486	_DLFN(he)LSAPLAR_	S	0.201924	high	HexNAc
YHVLHInTTKNNP	K7EP71	HS2ST1	21.2025	NA	21.669	18.1317	21.9938	20.2856	21.6927	21.6918	21.6682	21.5997	21.6364	21.5401	NA	21.3067	-0.656123	0.0819726	-0.356188	-0.0233652	-0.306188	-0.321527	0.632758	-0.388161	0.0346608	0.0346608	_YHVLHIN(he)TTK_	T	0.296158	high	HexNAc
IEVANLnGTSRKV	E9PHY1	LRP5	19.1933	19.0868	18.8366	19.2236	18.9446	NA	NA	18.5699	18.9532	19.8426	19.7497	17.9245	19.3417	18.6895	-2.71855	-2.8048	-3.49337	-2.94186	-2.17458	-3.43796	-0.223307	0.630216	0.0554017	0.0554017	_IEVANLN(he)GTSR_	T	0.251285	high	HexNAc
RSLLEFnTTVSCD	P11717	IGF2R	NA	21.2852	NA	NA	21.4996	21.1929	21.7856	NA	19.156	23.2206	NA	21.9476	NA	20.1143	-0.573349	-0.249853	0.143916	-2.54741	1.29635	0.202689	-1.97406	1.5462	0.0587736	0.0587736	_SLLEFN(he)TTVSCDQQGTNHR_	T	1.02027	low	HexNAc
PNSARCnGSGTYV	P18084	ITGB5	NA	18.84	NA	NA	NA	NA	NA	NA	19.1906	NA	NA	NA	18.1761	19.3365	-3.01855	-0.077261	-2.46912	-2.51279	-3.74816	-2.40841	0.505765	-3.6709	0.0607131	0.0607131	_CN(he)GSGTYVCGLCECSPGYLGTR_	S	1.32429	low	HexNAc
LRELISnASDALD	P08238	HSP90B1;HSP90AB1	NA	NA	NA	NA	NA	NA	NA	21.0397	20.9635	21.3272	NA	20.4549	NA	20.7235	-0.765116	-0.972929	-0.598084	-0.701777	-0.59705	-1.15573	0.0633394	0.375879	-0.557645	0.0633394	_ELISN(he)ASDALDK_	S	0.274344	high	HexNAc
LGVVMYnCSCLAR	Q8IV08	PLD3	NA	NA	NA	NA	NA	NA	NA	19.8623	20.2533	NA	18.9645	18.8921	19.0178	19.9155	-2.33334	-0.777106	-2.41016	-1.6456	-2.93307	-2.34111	0.687737	-2.15596	0.0690554	0.0690554	_ELGVVMYN(he)CSCLAR_	S	0.863459	high	HexNAc
EKKWGHnITEFQQ	Q96HE7	ERO1L	22.5794	23.0463	22.7802	22.8931	23.0722	25.3894	22.1789	24.8846	25.0569	25.0468	25.0097	24.8134	24.4892	24.8816	0.954274	1.1437	1.0414	1.72532	1.05094	0.0848511	0.771049	-0.0927554	-0.956546	0.0712039	_KWGHN(he)ITEFQQR_|_WGHN(he)ITEFQQR_	T	0.498714	high	HexNAc
NQFTPAnISRQAH	P06756-3	ITGAV	24.1558	24.2315	23.8526	23.9913	23.9265	23.7564	23.7657	24.1174	24.1131	23.8431	23.8778	24.0542	23.782	24.4266	2.33508	2.17711	2.41572	2.41188	1.91884	2.49545	0.076809	-0.258267	0.0797331	0.076809	_TAADTTGLQPILNQFTPAN(he)ISR_	S	0.112183	high	HexNAc
QELSRDnATLQAT	O15230	LAMA5	20.8007	20.9862	20.7407	20.4973	20.5893	19.0375	17.3465	21.0115	20.7143	20.6227	20.7461	19.3654	19.1336	19.6805	-0.96511	-1.1601	-2.30779	-0.840474	-1.23986	-2.22198	0.124637	-0.0797581	0.0858165	0.0858165	_DN(he)ATLQATLHAAR_	T	0.0626716	high	HexNAc
TDYVFHnDTKVVF	O15031	PLXNB2	20.9896	NA	20.8545	20.4812	NA	21.1996	NA	20.9147	20.9354	21.0493	21.2013	21.3092	NA	NA	-0.868972	-1.08158	-0.145692	-0.778343	-0.798905	-0.435755	0.0906281	0.28268	-0.290063	0.0906281	_EAESLQPMTVVGTDYVFHN(he)DTK_	T	0.168299	high	HexNAc
IKMCPQnTSIPIR	Q5T601	GPR110;ADGRF1	20.4544	20.9082	20.8987	21.4075	21.3241	20.3829	20.3882	21.2799	21.2844	21.5763	21.5658	20.9345	20.9762	20.8327	-1.17729	-0.425354	-0.959804	-0.421219	-0.358393	-0.861348	0.75607	0.0669606	0.0984566	0.0984566	_MCPQN(he)TSIPIR_	S	0.224638	high	HexNAc
LRSRLWnSTFLEE	P23229-4	ITGA6	23.9242	23.9086	23.5148	23.6777	23.6458	23.906	23.7938	23.8361	23.886	24.0139	23.9146	NA	NA	24.0845	2.05783	1.89641	2.50458	2.15768	2.04004	2.33953	0.0998498	0.14363	-0.165044	0.0998498	_LWN(he)STFLEEYSK_	T	0.0964263	high	HexNAc
FPVMYLnESVHID	A0A1W2PQR6	SCARB2	21.2793	21.3641	21.2518	21.1858	21.3048	21.7299	21.2538	21.49	21.2615	21.6623	21.5789	21.8338	21.2036	21.5919	-0.536885	-0.491883	0.146476	-0.327599	-0.356049	-0.0321202	0.209286	0.135834	-0.178596	0.101976	_TMVFPVMYLN(he)ESVHIDKETASR_|_TMVFPVMYLN(he)ESVHIDK_	S	0.118957	high	HexNAc
LLNINPnKTSASG	P11279	LAMP1	26.0316	26.3785	26.185	25.9639	26.1218	NA	26.3586	26.2225	26.0844	26.5398	26.5929	25.9805	26.3845	NA	4.34649	4.3724	5.0133	4.45008	4.6156	4.23555	0.103587	0.243198	-0.777748	0.103587	_LLNINPN(he)K_	T	0.319598	high	HexNAc
VGTPEVnQTTLYQ	Q5H9B4	TIMP1	19.9854	20.3513	20.4125	20.7681	20.5545	20.3001	20.8314	20.4532	20.5888	21.0217	20.8401	20.5285	20.6179	20.9055	-1.69023	-1.19491	-0.779587	-1.18238	-1.08416	-1.02794	0.507849	0.11075	-0.248354	0.11075	_FVGTPEVN(he)QTTLYQR_	T	0.218389	high	HexNAc
IKALEVnMSLSGR	Q9UBS9	SUCO	21.1447	21.1194	NA	20.9564	21.1083	21.0777	21.0852	20.8586	21.3173	21.2834	21.0913	21.6734	NA	NA	-0.726531	-0.717075	-0.263895	-0.615453	-0.736883	-0.0715022	0.111078	-0.0198079	0.192393	0.111078	_ALEVN(he)MSLSGR_	S	0.0618116	high	HexNAc
LARGHTnGTKPLD	A0A2U3U034	ARSB	20.5323	20.3226	20.5268	20.9819	20.6503	20.2823	20.6372	21.0276	20.8802	20.9208	20.9579	19.6949	NA	NA	-1.43114	-1.09913	-0.885571	-0.749503	-0.984868	-2.05004	0.681636	0.114267	-1.16446	0.114267	_GHTN(he)GTKPLDGFDVWK_	T	0.545952	high	HexNAc
KENMVLnLSCEAS	P43121	MCAM	18.675	NA	NA	NA	NA	NA	NA	21.1033	21.3147	20.4954	NA	21.7123	21.0977	21.69	-3.18354	-1.25179	-0.170804	-0.494357	-1.12767	-0.0438407	2.68918	0.124119	0.126963	0.126963	_ENMVLN(he)LSCEASGHPR_	S	0.854547	high	HexNAc
ARDAVRnLTEVVP	A0A0A0MTC7	LAMA4	18.1245	18.2772	18.6408	18.9339	18.7898	18.8619	18.7903	18.9349	18.9677	19.2899	19.0229	19.2413	18.3728	19.305	-3.65772	-2.95958	-2.60576	-2.75208	-2.90137	-2.4718	0.905647	0.0582102	0.133954	0.133954	_N(he)LTEVVPQLLDQLR_	T	0.270739	high	HexNAc
KINGSAnFSFNDE	Q6YHK3-4	CD109	NA	19.7803	NA	19.6712	19.8083	19.1328	NA	19.7667	NA	NA	NA	NA	NA	NA	-2.07831	-2.00965	-2.21251	-1.93668	-2.37835	-1.52756	0.141625	-0.368695	0.684951	0.141625	_INGSAN(he)FSFNDEEMK_	S	0.304211	high	HexNAc
GTHEPKnQSYMVR	Q03405	PLAUR	18.7613	18.9789	NA	NA	NA	NA	NA	18.6715	19.0466	19.6546	20.1195	18.895	19.7737	NA	-2.9885	-3.01994	-1.34858	-2.84431	-2.15054	-2.84993	0.144191	0.869394	-1.50136	0.144191	_N(he)QSYMVR_	S	0.701356	high	HexNAc
NRIVDVnLTSEGK	Q9HD45	TM9SF3	24.784	24.8776	25.3418	25.0939	25.2547	24.6068	24.9327	25.3661	25.3458	25.3976	25.7048	25.127	25.5738	25.4443	2.9722	3.50532	3.42442	3.65258	3.64958	3.54074	0.680381	0.144261	0.11632	0.144261	_IVDVN(he)LTSEGK_	T	0.183541	high	HexNAc
EKREQInITLDHR	Q02809	PLOD1	25.3834	25.3179	25.7883	25.1459	25.2032	24.5085	25.0318	25.4021	25.464	24.9994	25.5187	25.1062	25.3969	25.532	3.49211	3.45378	3.42484	3.72969	3.47266	3.57415	0.237583	0.018884	0.149311	0.149311	_EQIN(he)ITLDHR_	T	0.0635228	high	HexNAc
NNVITLnITGKAG	E7EQ29	GLB1	23.2567	23.0344	23.3793	23.5512	23.3339	23.3873	23.2053	23.8451	23.7847	23.5126	23.7283	23.7255	23.7043	23.7975	1.28696	1.62988	1.95097	2.11151	1.78007	2.01653	0.824545	0.150194	0.0655557	0.150194	_NNVITLN(he)ITGK_	T	0.240136	high	HexNAc
FPREVLnYTAENI	Q6PKC3-2	TXNDC11	NA	20.7095	20.5696	NA	20.2579	20.0522	20.0084	NA	20.5629	21.0463	20.7424	20.6681	20.6581	20.6394	-1.14905	-1.33567	-1.31504	-1.14046	-1.18185	-1.0912	0.00859242	0.153821	0.223839	0.153821	_EVLN(he)YTAENICK_	T	0.063388	high	HexNAc
IFENADnGTTVIR	Q9UN73-2	PCDHA6	18.7339	NA	18.849	18.7947	18.8762	NA	18.4291	18.7453	NA	NA	NA	19.1467	18.9832	19.2645	-3.12468	-2.90037	-2.91623	-2.95806	-2.941	-2.53935	0.166616	-0.0406306	0.376882	0.166616	_IFENADN(he)GTTVIR_	T	0.120527	high	HexNAc
WRVHAGnFSTIPQ	H0YB91	IDS	NA	19.8707	19.7458	20.2892	20.0685	19.8011	NA	NA	NA	NA	NA	NA	NA	NA	-1.98789	-1.68086	-1.54424	-1.57019	-1.51413	-2.88857	0.417701	0.166723	-1.34433	0.166723	_VHAGN(he)FSTIPQYFK_	S	0.550303	high	HexNAc
QIAGMAnRTTLVD	Q8TCJ2	STT3B	21.2708	21.098	21.5603	21.3922	21.2212	21.7441	21.3535	21.2614	21.1471	21.9806	21.5755	21.3117	20.7414	21.5547	-0.674156	-0.357251	0.203478	-0.499087	-0.113858	-0.311709	0.175069	0.243393	-0.515187	0.175069	_VMSWWDYGYQIAGMAN(he)R_	T	0.242277	high	HexNAc
NMEYGRnFSGPDK	Q8IWF2	FOXRED2	21.3477	21.8985	21.6555	21.8616	21.7371	21.377	21.3816	21.7034	21.979	21.5581	22.042	21.7029	21.967	22.2071	-0.235496	-0.0122962	0.0339954	0.137822	0.0427513	0.210097	0.373317	0.0550476	0.176101	0.176101	_N(he)FSGPDKDVFFDDR_	S	0.0927493	high	HexNAc
QKNFIInMTCRFC	H0YNF6	TM2D3	21.9481	21.7698	NA	NA	21.7151	21.9395	21.8299	22.1589	21.9058	21.7339	21.7737	22.4671	22.0664	NA	0.000388132	-0.0343378	0.53935	0.329007	-0.150568	0.722176	0.328619	-0.11623	0.182826	0.182826	_NFIIN(he)MTCR_	T	0.130933	high	HexNAc
LLKTASnLTVSVL	Q6YHK3-4	CD109	19.3121	18.9825	19.5263	19.0775	19.2598	19.2866	18.4028	20.1644	19.783	19.4454	19.4242	19.3818	19.145	19.4911	-2.71126	-2.48957	-2.50066	-1.7297	-2.50004	-2.3085	0.981561	-0.0104648	0.192159	0.192159	_TASN(he)LTVSVLEAEGVFEK_	T	0.302611	high	HexNAc
KEIFVAnGTQGKL	Q9UEL6	MPZL1	22.2858	22.5045	21.8598	21.9275	21.9463	21.6672	21.1078	22.2588	22.2365	23.0798	23.0565	21.6964	22.7885	22.2634	0.536547	0.178082	0.0421668	0.544274	1.13223	0.234952	0.00772729	0.954147	0.192785	0.192785	_EIFVAN(he)GTQGK_	T	0.2896	high	HexNAc
DLLAQGnASLRLQ	Q5ZPR3-3	CD276	24.3282	24.4208	24.435	24.2722	24.4497	24.4543	24.3294	24.6109	24.5984	24.8127	24.8048	24.7611	24.6847	25.0021	2.51592	2.68558	3.04654	2.90132	2.88061	3.13665	0.3854	0.195034	0.0901069	0.195034	_TALFPDLLAQGN(he)ASLR_	S	0.0864249	high	HexNAc
HPPVSYnDTAPRI	A0A7I2YQA5	ATP6AP1	22.7389	23.1811	23.6399	23.2574	23.2356	23.1321	23.2873	23.1098	23.2526	23.6486	23.3919	23.8791	23.0595	23.7349	1.10143	1.50798	1.86438	1.47785	1.46769	2.06207	0.376419	-0.0402938	0.197695	0.197695	_QPVSPVIHPPVSYN(he)DTAPR_	T	0.1207	high	HexNAc
VKARVWnSTFIED	P26006	ITGA3	23.2646	23.2127	23.2398	23.3764	23.0888	23.4638	23.4489	23.4857	23.3347	23.5649	23.7065	23.9121	23.4803	24.186	1.38007	1.49044	2.11098	1.70681	1.66515	2.30411	0.326737	0.174706	0.193133	0.204545	_VWN(he)STFIEDYRDFDR_|_VWN(he)STFIEDYR_	T	0.0479021	high	HexNAc
VFPEKLnGSVLPG	Q5VTW1	ADAMTS4	NA	NA	17.4701	NA	NA	16.7991	NA	NA	17.8343	17.9324	17.8537	17.5897	17.8436	17.6889	0.200994	-4.27932	-4.54628	-3.86907	-4.07049	-4.10565	-4.07006	0.208824	0.440634	0.208824	_LN(he)GSVLPGSGAPAR_	S	1.46646	low	HexNAc
AKNLGFnCTTSQG	P49641-1	MAN2A2	18.3717	18.4352	NA	18.2459	17.7012	NA	NA	18.4686	18.4693	19.1096	19.2264	18.1416	19.1847	NA	-3.45514	-3.77589	-2.29959	-3.23443	-2.73954	-3.60339	0.220709	1.03635	-1.3038	0.220709	_NLGFN(he)CTTSQGK_	T	0.685796	high	HexNAc
LAGLVYnASGSEH	Q9UHL4	DPP7	22.1494	22.6959	22.1509	22.274	22.469	22.6124	21.7939	22.5938	22.47	22.6174	22.8004	22.9573	22.671	22.4571	0.564067	0.524548	0.857788	0.828499	0.746733	0.962222	0.264432	0.222185	0.104434	0.222185	_ALAGLVYN(he)ASGSEHCYDIYR_	S	0.0478711	high	HexNAc
ARYKGLnLTEDTY	Q08380	LGALS3BP	NA	NA	NA	NA	NA	NA	NA	19.8216	NA	19.8474	20.1629	NA	NA	19.9419	-1.839	-2.25773	-2.05837	-1.88172	-1.91908	-1.80303	-0.0427208	0.338651	0.255343	0.255343	_GLN(fu)LTEDTYKPR_	T	0.115765	high	dHexHexNAc
VLDKCTnLSEGVL	Q93063	EXT2	NA	19.8396	20.075	19.8874	20.4914	19.6854	19.3998	NA	NA	20.6737	20.3834	20.8135	20.0863	21.1127	-2.019	-1.67444	-1.80275	-1.76194	-1.5408	-0.781807	0.25706	0.133639	1.02094	0.25706	_CTN(he)LSEGVLSVR_	S	0.277495	high	HexNAc
SCQQGSnMTLIGE	Q9NS15-2	LTBP3	20.8487	20.6316	20.781	20.6708	20.5763	19.9916	20.0877	20.8719	21.0985	20.9272	20.954	20.6531	21.0411	20.8042	-1.11847	-1.07859	-1.30567	-0.718136	-0.970187	-1.01631	0.400333	0.108406	0.289363	0.289363	_DSCQQGSN(he)MTLIGENGHSTDTLTGSGFR_	T	0.0850756	high	HexNAc
DHCVPRnHSCSEG	O75882-3	ATRN	21.4512	18.8543	21.5216	21.4745	21.5491	20.7495	20.7493	22.0983	20.6189	21.9226	21.7315	21.4417	21.4583	NA	-0.407368	-0.227833	-0.595939	0.394948	-0.192704	-0.303278	0.802317	0.0351294	0.292661	0.292661	_N(he)HSCSEGQISIFR_	S	0.225419	high	HexNAc
ALQTFGnQTTIIP	Q9NX62	IMPAD1	NA	NA	NA	19.498	19.3315	19.1594	NA	NA	19.3035	19.6098	19.2347	19.5888	NA	20.1333	-2.96303	-2.33468	-2.18595	-2.39983	-2.50201	-1.88386	0.563201	-0.167332	0.30209	0.30209	_QVALQTFGN(he)QTTIIPAGGAGYK_	T	0.213725	high	HexNAc
DEILFSnSTRLSF	Q6YHK3-4	CD109	21.8466	21.996	21.8345	22.0128	22.1785	20.8341	21.3354	22.5448	22.7527	22.6847	22.4935	21.4032	22.1906	21.7727	0.062701	0.263435	-0.260546	0.945416	0.569227	-0.156993	0.882715	0.305792	0.103552	0.305792	_TQDEILFSN(he)STR_	T	0.233433	high	HexNAc
AIKEGDnITLKCL	F5GXJ9	ALCAM	NA	NA	NA	NA	NA	NA	NA	NA	20.1696	20.7977	NA	20.4498	NA	NA	-1.85381	-0.214823	-2.82433	-1.53375	-1.12651	-1.29515	0.320064	-0.911682	1.52919	0.320064	_EGDN(he)ITLK_	T	0.704628	high	HexNAc
YSRLFPnASQHIT	Q8IWU5-2	SULF2	NA	21.4596	NA	NA	21.8773	NA	NA	21.4546	21.7954	21.8665	22.062	NA	21.8889	22.0709	-0.39899	0.127884	-2.82892	-0.0783398	-0.0353783	0.325992	0.32065	-0.163262	3.15492	0.32065	_LFPN(he)ASQHITPSYNYAPNPDK_	S	1.03488	low	HexNAc
GFEAVEnGTVCRG	P29323-2	EPHB2	NA	NA	NA	NA	NA	NA	NA	19.4732	19.7185	20.8319	20.8976	19.1214	20.514	18.878	-3.09434	-1.42769	-0.775435	-2.10751	-1.09233	-2.74523	0.986825	0.335361	-1.9698	0.335361	_AGFEAVEN(he)GTVCR_	T	0.896901	high	HexNAc
SRQPGEnGSIVTC	P13612	ITGA4	20.7573	20.4827	19.4277	19.5416	19.4075	17.8219	NA	19.2875	19.2171	19.8843	19.9952	18.728	NA	NA	-1.23861	-2.32169	-3.52344	-2.45107	-1.98445	-3.01698	-1.21246	0.337241	0.506457	0.337241	_QPGEN(he)GSIVTCGHR_	S	0.546956	high	HexNAc
TDCALAnMTEQIR	P12110-3	COL6A2	20.9354	21.3532	21.4055	21.5821	21.4866	20.8799	21.0035	21.5321	21.7411	21.9473	22.0117	21.6183	22.0682	21.201	-0.714281	-0.262806	-0.403632	-0.0667972	0.0874845	-0.335332	0.647484	0.35029	0.0683001	0.35029	_GTFTDCALAN(he)MTEQIR_	T	0.167215	high	HexNAc
GPTQCVnCSQFLR	F5H1T4	ERBB2	NA	NA	NA	NA	NA	NA	NA	21.022	21.2766	NA	20.1839	NA	20.5744	20.5499	-2.39257	-0.859108	-1.55065	-0.554048	-1.54509	-1.19505	1.83852	-0.685986	0.355599	0.355599	_GHCWGPGPTQCVN(he)CSQFLR_	S	0.732465	high	HexNAc
GPECSQnYTTPSG	Q5JWQ4	NRP1	20.7761	20.8007	20.79	20.9289	20.9279	18.7154	18.3404	21.0478	20.9728	21.3051	21.3204	19.5845	21.0062	19.5337	-1.07019	-0.892695	-2.72878	-0.693086	-0.711463	-2.18583	0.377103	0.181232	0.542956	0.377103	_GPECSQN(he)YTTPSGVIK_|_RGPECSQN(he)YTTPSGVIK_	T	0.104541	high	HexNAc
ARYKGLnLTEDTY	Q08380	LGALS3BP	25.2983	25.6281	25.3567	25.3998	25.7352	25.1474	24.7016	25.783	25.5951	25.8934	25.8902	25.6243	25.6142	25.8232	3.60462	3.65042	3.57914	3.98568	3.96595	3.97881	0.381056	0.315528	0.399667	0.381056	_GLN(he)LTEDTYKPR_	T	0.0255165	high	HexNAc
PDWSRVnCSVYVQ	K7ENH4	PPAP2C	NA	NA	NA	NA	NA	NA	NA	21.1448	21.1868	20.8527	21.1582	20.8765	20.555	20.7286	-1.86981	-0.922671	-1.32358	-0.537574	-1.07153	-0.942406	1.33224	-0.148859	0.381179	0.381179	_VN(he)CSVYVQLEK_	S	0.433275	high	HexNAc
IITVSTnGSIHSP	Q9NRA1-3	PDGFC	NA	19.2373	NA	18.2976	18.8572	18.5628	NA	19.168	18.828	NA	NA	19.469	NA	NA	-2.62126	-3.17201	-2.78254	-2.70536	-2.78934	-2.27593	-0.0840967	0.382673	0.506608	0.382673	_IITVSTN(he)GSIHSPR_	S	0.17984	high	HexNAc
ILPLQAnLTRKGG	O43889-3	CREB3	NA	NA	NA	NA	NA	NA	NA	19.5986	19.917	20.4596	20.7295	20.4494	20.3982	20.2759	-1.80344	-1.85989	-1.93079	-1.94554	-1.46459	-1.38228	-0.142101	0.395296	0.548515	0.395296	_GPILPLQAN(he)LTR_	T	0.209394	high	HexNAc
RALGFEnATQALG	Q08380	LGALS3BP	25.6005	25.6982	25.6916	25.8865	26.0046	25.6674	25.6199	26.0813	26.1565	26.3973	26.2495	26.4124	26.1154	26.4693	3.79076	4.13713	4.29833	4.41551	4.32528	4.6959	0.624752	0.188148	0.397571	0.397571	_ALGFEN(he)ATQALGR_	T	0.126072	high	HexNAc
TECSVRnGSSIVD	P11717	IGF2R	23.5066	23.5882	23.4476	23.5686	23.6715	23.5787	23.7161	23.6063	24.2544	24.1452	24.3237	23.2178	24.0456	23.9033	1.68883	1.81919	2.30203	2.22698	2.221	1.81555	0.538147	0.401803	-0.486472	0.401803	_N(he)GSSIVDLSPLIHR_	S	0.321236	high	HexNAc
NAGKDTnGSQFFI	P23284	PPIB	NA	20.4372	NA	20.4799	20.3167	20.3097	20.295	NA	20.5318	20.9183	21.0327	21.7828	NA	21.3946	-1.42142	-1.35109	-1.04295	-1.17153	-0.948702	-0.156282	0.249895	0.402387	0.88667	0.402387	_DTN(he)GSQFFITTVK_	S	0.191959	high	HexNAc
ENRGVHnASLALS	O15230	LAMA5	21.5935	21.6577	21.4974	21.3523	21.4462	21.3708	21.2881	21.8913	21.8593	19.2543	21.3383	22.4887	21.0297	21.9147	-0.232933	-0.303184	-0.0159273	0.171939	-0.740236	0.45675	0.404873	-0.437053	0.472678	0.404873	_GVHN(he)ASLALSASIGR_	S	0.292598	high	HexNAc
SSDPSSnLSSHSL	Q8IXL6	FAM20C	NA	NA	NA	NA	NA	NA	NA	19.9546	NA	20.9863	NA	20.5587	NA	NA	-2.96294	-0.120129	-1.59416	-1.74876	-0.937952	-1.18624	1.21418	-0.817823	0.407922	0.407922	_ILQDFSSDPSSN(he)LSSHSLEK_	S	0.59074	high	HexNAc
LRDCVSnGSLGCP	K4DI83	TMEM8A	17.887	18.2808	NA	NA	NA	NA	NA	18.6279	18.5255	19.0943	19.158	NA	18.8572	17.5696	-3.77472	-3.24006	-1.65009	-3.12666	-2.82994	-4.17531	0.648062	0.410126	-2.52522	0.410126	_DCVSN(he)GSLGCPVR_	S	1.02042	low	HexNAc
GMCYFTnGTERVR	E9PIB1	HLA-DQB1;HLA-DQB2	20.2629	20.4998	19.5197	19.7663	19.9755	NA	NA	20.6403	NA	21.0543	21.3666	19.0308	NA	NA	-1.47722	-1.98313	-0.63455	-1.06304	-0.713771	-2.71415	0.414179	1.26935	-2.0796	0.414179	_GMCYFTN(he)GTER_	T	1.00459	low	HexNAc
RLKPLFnKSFEST	P20645	M6PR	24.8505	NA	NA	25.5285	25.0531	NA	NA	NA	25.1181	NA	25.61	25.1535	NA	NA	2.99195	3.5414	-1.15463	3.41478	3.68572	3.40858	0.422833	0.144318	4.56321	0.422833	_LKPLFN(he)K_	S	1.42881	low	HexNAc
LDDIIKnASGIYA	A0A0A0MTC7	LAMA4	NA	NA	20.5389	20.4761	20.7375	19.6022	NA	20.506	20.5888	20.8202	NA	NA	20.5717	20.4252	-2.17652	-1.21054	-1.74311	-1.15594	-1.22827	-1.31973	1.02058	-0.0177325	0.423376	0.423376	_N(he)ASGIYAEIDGAK_	S	0.300861	high	HexNAc
SDDLPLnVSRETL	P14625	HSP90B1	21.0909	21.2164	21.561	21.5551	NA	21.2409	21.557	21.6076	21.6873	22.1645	22.052	21.6303	22.1607	22.1619	-0.704891	-0.191354	0.0535847	-0.0559514	0.236496	0.151175	0.648939	0.427849	0.0975907	0.427849	_GVVDSDDLPLN(he)VSR_	S	0.160197	high	HexNAc
LLLDFAnSSAELT	Q86WC4	OSTM1	18.9609	18.2839	19.4187	19.2316	18.9766	19.7206	19.1361	19.1396	19.3371	19.7818	19.9092	20.2813	NA	20.1992	-3.23621	-2.51784	-1.91702	-2.46501	-2.07874	-1.50473	0.771195	0.439097	0.412291	0.439097	_ELLLDFAN(he)SSAELTGCLVR_	S	0.115427	high	HexNAc
VILRRPnQSQPLP	Q92542-2	NCSTN	21.6981	21.8624	22.1902	21.9704	22.1197	21.4582	21.3169	22.5358	22.5779	22.7341	22.9236	21.6022	22.6288	22.0455	-0.0783303	0.370248	0.0422031	0.853482	0.809863	0.0789341	0.931812	0.439615	0.036731	0.439615	_RPN(he)QSQPLPPSSLQR_	S	0.258816	high	HexNAc
DIYKMYnGSVPFE	E9PE72	ENPP1	20.6871	20.6987	20.3158	20.3845	20.3051	19.9386	19.8417	20.6767	20.5211	NA	NA	NA	NA	NA	-1.16565	-1.43357	-1.45517	-1.10446	0.878328	-1.00778	0.0611927	2.31189	0.447392	0.447392	_MYN(he)GSVPFEER_	S	0.694869	high	HexNAc
VRFVHVnTSAVLK	A0A7I2V356	POMT1	NA	19.8114	NA	NA	NA	NA	NA	NA	20.3124	NA	20.1978	20.7357	NA	NA	-2.04723	-2.17725	-0.722796	-1.39096	-1.72638	-1.00924	0.656268	0.450866	-0.286446	0.450866	_FVHVN(he)TSAVLK_	S	0.286214	high	HexNAc
LEFDSTnVSDTAA	A0A087X0W3	GLMP	20.2877	20.6218	19.5274	20.1495	20.1801	20.1893	20.1441	21.7213	21.6467	NA	NA	NA	NA	NA	-1.40384	-1.59986	-1.17865	-0.0193835	-1.14603	-2.60369	1.38446	0.453835	-1.42504	0.453835	_LLEFDSTN(he)VSDTAAKPLGR_	S	0.826289	high	HexNAc
TCASQRnESCGGT	A0A0G2JN98	CRIM1	17.8842	NA	NA	NA	NA	NA	17.5556	19.0236	19.0712	NA	18.4	NA	19.0357	18.4139	-3.97441	-0.449272	-3.78971	-2.65596	-3.20639	-3.33109	1.31844	-2.75712	0.458625	0.458625	_N(he)ESCGGTFGIYGTCDR_	S	1.24031	low	HexNAc
FLKPHEnKTYLAV	P13612	ITGA4	21.2363	NA	21.2134	21.9423	22.2181	20.8814	21.5543	21.9546	21.9091	22.0485	22.2956	22.0915	NA	NA	-0.622266	0.192872	-0.127483	0.228489	0.247826	0.346573	0.850756	0.0549545	0.474056	0.474056	_IGFLKPHEN(he)K_	T	0.229837	high	HexNAc
RVFGSQnLTTVKL	Q9Y4L1	HYOU1	25.3875	25.6793	25.9225	25.6357	25.9519	25.72	25.2753	25.9456	25.7757	25.97	26.069	26.406	25.6227	26.5044	3.6748	4.17312	4.15234	4.15727	4.04573	4.71024	0.482464	-0.127388	0.557909	0.482464	_VFGSQN(he)LTTVK_	T	0.216954	high	HexNAc
PKYSVAnDTGFVD	A0A7I2V484	CTSL	26.5272	26.6457	26.6146	26.5034	26.5311	24.0145	24.2474	23.1448	26.1	23.6663	26.13	23.3834	23.428	26.2054	0.817776	1.1828	2.78564	1.47165	1.63958	1.67809	0.653876	0.456781	-1.10755	0.49997	_YSVAN(he)DTGFVDIPKQEK_|_YSVAN(he)DTGFVDIPK_	T	0.557204	high	HexNAc
MPMDIVnTSGRFF	Q9UFM8	DKFZp566H1924;NPTN	20.7116	20.6654	21.0984	21.227	20.3462	19.3607	19.9056	21.0888	20.0042	21.4549	21.5132	21.6428	19.7787	21.667	-2.20526	-1.40316	-1.72681	-1.69921	-1.50878	-0.876492	0.506049	-0.0987832	0.75597	0.506049	_ENGMPMDIVN(he)TSGR_|_KENGMPMDIVN(he)TSGR_|_KKENGMPMDIVN(he)TSGR_	S	0.253737	high	HexNAc
DNAPVFnQSLYRA	Q9UN70-2	PCDHGC3	19.3804	19.2794	19.3245	19.2693	NA	NA	19.4548	20.0007	20.5214	19.9795	20.0133	NA	19.9799	NA	-2.52866	-2.4525	-1.89051	-1.44229	-1.94429	-1.39985	1.08636	0.508212	0.490658	0.508212	_VLDANDNAPVFN(he)QSLYR_	S	0.195708	high	HexNAc
ETVPEYnLSITAR	Q9UN70-2	PCDHGC3	NA	NA	NA	NA	NA	NA	18.7821	19.8041	20.0356	19.7447	19.7586	19.5889	19.4786	19.7947	-0.689647	-2.9322	-2.56321	-1.78352	-2.17951	-2.05313	-1.09387	0.752689	0.510082	0.510082	_ETVPEYN(he)LSITAR_	S	0.579335	high	HexNAc
FGFWGPnCTERRL	P14679	TYR	25.5995	25.4923	25.3276	25.4044	25.4664	25.0417	25.2248	26.0306	25.9973	25.9551	25.9177	26.0719	25.964	26.0201	3.68731	3.65498	3.78794	4.3106	4.03086	4.30105	0.623299	0.375884	0.513107	0.513107	_FGFWGPN(he)CTER_	T	0.0715646	high	HexNAc
PFCECDnFSCARN	P18084	ITGB5	20.745	20.5855	20.1776	20.2101	20.1467	20.8795	20.9917	21.3124	21.4035	20.8761	20.8508	21.3398	20.969	21.5234	-1.1933	-1.57185	-0.409745	-0.345395	-1.0481	-0.313305	0.847906	0.523751	0.0964398	0.523751	_IYGPFCECDN(he)FSCAR_	S	0.21761	high	HexNAc
GEIKQLnISHLLV	Q9UHN6-2	TMEM2	NA	19.2585	NA	NA	19.4103	NA	NA	20.2473	20.4115	20.1096	20.3957	19.6572	19.9005	NA	-2.60013	-2.33914	-1.69425	-1.37398	-1.81468	-2.08772	1.22615	0.524464	-0.393468	0.524464	_QLN(he)ISHLLVPLGLAK_	S	0.46893	high	HexNAc
IAPSGQnATCTRY	Q96QE2	SLC2A13	NA	NA	NA	NA	NA	NA	NA	20.0028	NA	NA	19.4475	20.5876	19.4542	NA	-2.34895	-3.00083	-1.18142	-1.70059	-2.47338	-1.15739	0.648368	0.527457	0.024035	0.527457	_ITFKPIAPSGQN(he)ATCTR_	T	0.191173	high	HexNAc
TFDGALnKSTVPT	A0A2R8Y484	CD47	23.5431	20.5285	22.7064	23.5276	23.6966	23.2054	19.9406	22.8621	22.3627	23.1541	22.2135	22.5012	19.0225	NA	0.177227	1.86077	0.227649	1.20908	1.20165	0.756295	1.03185	-0.659124	0.528646	0.538256	_DIYTFDGALN(he)K_|_GRDIYTFDGALN(he)K_	S	0.501299	high	HexNAc
NAVFVKnASEIEV	P07093-2	SERPINE2	23.6751	23.76	23.6461	23.7282	23.381	23.2217	23.1753	24.5252	24.5184	24.3924	NA	24.2376	24.2173	24.0378	1.85896	1.89674	1.85317	2.81841	2.38059	2.39278	0.959449	0.483853	0.539605	0.539605	_N(he)ASEIEVPFVTR_	S	0.150105	high	HexNAc
QLLHKInSSVTDI	A0A087WVP1	FAT1	18.9011	18.6544	NA	19.3566	19.046	18.5713	18.7249	19.2171	19.1132	19.4982	NA	NA	19.3059	NA	-3.08081	-2.54811	-2.69722	-2.53822	-2.52219	-2.05083	0.542585	0.0259231	0.646386	0.542585	_IN(he)SSVTDIEEIIGVR_	S	0.191875	high	HexNAc
VGAPKAnTTQPGI	P06756-3	ITGAV	24.0992	24.5074	24.0011	24.2145	24.0424	23.6889	23.5982	24.437	24.6066	25.1938	24.7626	25.2426	24.7178	25.3558	2.44476	2.29303	2.29823	2.8184	2.83841	3.55423	0.373648	0.545377	1.256	0.545377	_AN(he)TTQPGIVEGGQVLK_	T	0.270085	high	HexNAc
SMDKAAnFSFRNT	P14679	TYR	21.4454	21.8207	21.1683	21.098	21.2638	20.1755	NA	21.5614	21.7637	21.9231	21.8682	21.3687	NA	21.2506	-0.225552	-0.581068	-1.16985	-0.0408192	-0.0285983	-0.435272	0.184733	0.55247	0.734582	0.55247	_AAN(he)FSFR_	S	0.161715	high	HexNAc
LKVSLTnVSISDE	A0A087X0T8	CADM1	NA	NA	NA	NA	NA	NA	NA	21.9581	21.9614	21.6391	21.1713	21.8413	21.1421	NA	-0.29671	0.215021	-2.30205	0.256397	-0.752958	0.0963173	0.553107	-0.967979	2.39837	0.553107	_VSLTN(he)VSISDEGR_	S	0.973282	high	HexNAc
EGLCSAnVTRYYF	A0A3B3IS67	TFPI2	18.514	NA	NA	18.2564	18.0283	NA	15.7279	NA	NA	17.4316	17.5572	NA	NA	NA	-3.34455	-3.60705	-5.61747	-2.78257	-4.42984	-1.64099	0.561985	-0.822785	3.97648	0.561985	_DEGLCSAN(he)VTR_	T	1.42613	low	HexNAc
QGYKRLnSTHCQD	Q9NS15-2	LTBP3	21.869	21.7842	21.4531	21.6321	21.7009	21.0695	21.5594	22.9349	22.8696	22.1496	22.0808	21.9629	21.9703	22.5973	-0.0319808	-0.117308	-0.0308984	1.19886	0.156533	0.535191	1.23084	0.273841	0.566089	0.566089	_LN(he)STHCQDINECAMPGVCR_	T	0.283152	high	HexNAc
RRLPAAnFTRYSQ	O15455	TLR3	19.5924	20.0166	19.4721	19.4592	NA	NA	18.4031	NA	19.0444	NA	20.2857	NA	20.1277	NA	-2.05411	-2.28373	-2.94226	-2.65901	-1.71755	-2.33516	-0.604895	0.566176	0.607095	0.566176	_LPAAN(he)FTR_	T	0.397352	high	HexNAc
RVVLGAnGTYSCL	Q5ZPR3-3	CD276	NA	18.2519	NA	NA	NA	NA	NA	20.9269	21.0191	20.8663	20.6743	20.9297	20.6123	20.972	-3.60665	-0.812441	-1.38558	-0.730382	-1.24997	-0.794082	2.87627	-0.437524	0.591502	0.591502	_VVLGAN(he)GTYSCLVR_	T	0.979237	high	HexNAc
RYHGFLnTSYHRQ	B7Z7D2	ACP2	NA	NA	NA	NA	NA	NA	NA	20.1283	20.0768	NA	20.5463	20.8439	20.5719	NA	-0.201616	-1.96204	-2.23925	-1.60082	-1.36511	-0.901036	-1.39921	0.596927	1.33822	0.596927	_YHGFLN(he)TSYHR_	S	0.817434	high	HexNAc
WPSVFYnRTCQCS	P14679	TYR	25.4063	25.2862	25.2368	24.9597	24.873	24.4303	25.0814	26.3359	26.4227	25.6906	25.7383	25.5477	25.8437	25.6241	3.48769	3.21025	3.41052	4.67594	3.8141	3.84091	1.18826	0.603854	0.430393	0.603854	_ESWPSVFYN(he)R_	T	0.229247	high	HexNAc
NLRGYYnQSEAGS	A0A1W2PRZ0	HLA-C	19.997	20.6292	NA	NA	NA	NA	NA	20.5111	21.0385	21.0805	NA	20.9958	21.318	NA	-1.5455	-3.47163	-1.23048	-0.928574	-0.724982	-0.749117	0.616922	2.74665	0.481366	0.616922	_GYYN(he)QSEAGSHTLQWMYGCDLGPDGR_	S	0.733545	high	HexNAc
SQQELQnITTDTR	H0Y7Z9	PTPRF	NA	19.6556	19.1289	19.3118	19.4383	19.4861	19.5634	20.0982	20.258	20.1499	20.0614	20.3325	NA	NA	-2.20299	-2.43762	-1.82054	-1.52529	-1.81855	-1.4124	0.677695	0.619067	0.408135	0.619067	_DINSQQELQN(he)ITTDTR_	T	0.0818508	high	HexNAc
WKEPGSnVTMSVD	Q08380	LGALS3BP	22.2683	22.2131	21.8085	22.1308	22.1805	22.2585	22.5135	22.8081	22.6166	22.7732	22.6661	23.2061	22.4871	23.771	0.382076	0.381381	1.04069	1.00902	0.741886	1.74361	0.62694	0.360505	0.702912	0.62694	_EPGSN(he)VTMSVDAECVPMVR_	T	0.103817	high	HexNAc
PTINMEnKTTWFS	P26006	ITGA3	NA	25.9536	NA	26.3679	26.0748	NA	NA	NA	26.4295	26.7334	26.6861	NA	26.2197	26.8784	4.095	4.47192	-2.42645	4.72608	4.76183	5.13347	0.631083	0.289901	7.55992	0.631083	_TSIPTINMEN(he)K_	T	2.36852	low	HexNAc
KTLLFKnGSTEIY	G3V4D0	JKAMP	18.5066	18.0628	NA	NA	NA	NA	NA	18.4435	19.1369	20.2386	NA	18.5157	20.3806	18.6361	-3.57387	-2.94256	-2.68232	-2.91315	-1.61462	-3.16906	0.66072	1.32794	-0.486738	0.66072	_N(he)GSTEIYGECGVCPR_	S	0.529931	high	HexNAc
QGPLHSnETDRLP	Q92542-2	NCSTN	21.9513	NA	22.0058	21.9007	21.9406	21.4587	21.8691	21.5868	21.5527	21.6867	21.84	22.4225	21.9324	21.9102	-0.832818	0.00777967	-1.20569	-0.133604	-0.273383	0.132614	0.699214	-0.281163	1.3383	0.669218	_DLYEYSWVQGPLHSN(he)ETDR_|_VPSENKDLYEYSWVQGPLHSN(he)ETDR_	T	0.470947	high	HexNAc
WKCPHKnITAEDC	B9A025	LOXL3	21.4581	21.7144	20.0434	20.2869	19.9472	18.3208	17.8539	20.0706	20.0259	20.515	21.318	19.4451	NA	NA	-0.272312	-1.706	-3.25802	-1.65508	-1.00771	-2.29981	-1.38276	0.698294	0.958208	0.698294	_N(he)ITAEDCSHSQDAGVR_	T	0.740814	high	HexNAc
VCDDAKnLSVVIL	P55290-5	CDH13	20.9581	21.1609	20.2723	20.3512	20.3037	20.4611	20.8998	21.5195	21.804	21.8108	21.1873	21.3773	21.0764	22.0787	-0.799082	-1.44566	-0.664844	-0.0416312	-0.736979	-0.01696	0.75745	0.708685	0.647884	0.708685	_N(he)LSVVILGASDK_	S	0.0316926	high	HexNAc
LIKKDVnYTQIVV	E9PFD9	SEMA4D	19.5897	19.8684	NA	19.0838	19.1175	18.9747	19.4966	19.0352	NA	NA	NA	NA	NA	NA	-2.1295	-2.64878	-2.1097	-2.66813	-1.9363	-0.741179	-0.538638	0.712482	1.36853	0.712482	_DVN(he)YTQIVVDR_	T	0.559413	high	HexNAc
PELRTHnLTDLSP	P32004-3	L1CAM	22.5329	22.666	22.711	22.6824	22.8783	22.9978	23.043	23.6202	23.7681	24.0941	23.3512	24.0941	23.3581	24.2407	0.740878	0.96157	1.67505	1.99078	1.43387	2.42248	1.2499	0.472301	0.747421	0.747421	_THN(he)LTDLSPHLR_	T	0.22765	high	HexNAc
CECHFLnGTERVW	X5D2U9	HLA-DRB4	20.7203	20.9774	20.1274	NA	19.7805	17.342	NA	20.6126	20.4966	20.815	20.922	NA	20.8871	NA	-1.00973	-1.79543	-4.00338	-1.14877	-1.03713	-1.33777	-0.139041	0.758306	2.66561	0.758306	_CECHFLN(he)GTER_	T	0.826946	high	HexNAc
LWNYKLnLTTDPK	Q92896	GLG1	23.5755	23.6154	23.6714	NA	23.3269	NA	21.7476	23.3333	23.2694	NA	24.4324	23.0245	NA	NA	1.73688	1.74976	0.4023	1.59801	2.50814	1.27957	-0.138868	0.758384	0.877272	0.758384	_LN(he)LTTDPK_	T	0.32074	high	HexNAc
YEIDVGnESTTLG	A0A087WTK0	PTPRJ	19.6906	19.8256	19.5712	19.5855	19.2231	NA	19.1524	NA	NA	NA	NA	NA	19.271	NA	-2.10047	-2.17822	-2.19289	-1.34178	-2.65318	-0.782675	0.758688	-0.474967	1.41022	0.758688	_YEIDVGN(he)ESTTLGYYNGK_	S	0.552787	high	HexNAc
NVFPKAnITWFID	E9PEJ1	CD96	18.9476	NA	19.8674	19.6455	NA	19.6292	NA	20.2869	20.411	20.6432	20.961	20.6529	20.1016	20.9362	-2.91094	-1.99296	-1.7161	-1.3544	-1.28099	-0.95041	1.55654	0.71197	0.76569	0.76569	_AN(he)ITWFIDGSFLHDEK_	T	0.27301	high	HexNAc
VYVYALnQTRFEY	P56199	ITGA1	NA	NA	NA	NA	18.232	NA	NA	19.972	19.8135	NA	19.7003	19.1243	NA	NA	-2.58115	-3.51744	-2.5684	-1.81063	-2.22394	-2.62068	0.770513	1.2935	-0.0522807	0.770513	_VYVYALN(he)QTR_	T	0.391695	high	HexNAc
RVQEVLnGTEVNL	Q9C0H2-2	TTYH3	NA	NA	NA	NA	NA	NA	NA	21.6247	21.2994	20.9704	21.1035	21.2619	20.8252	21.433	-1.017	-3.4058	-1.03288	-0.241292	-0.953804	-0.397508	0.77571	2.45199	0.635376	0.77571	_VQEVLN(he)GTEVNLQHLTALVDCR_	T	0.583558	high	HexNAc
SVVKLEnWTDASR	Q9P2B2	PTGFRN	NA	NA	NA	NA	NA	NA	NA	20.8212	20.9227	21.127	21.526	20.1768	21.4534	20.3914	-3.12361	-1.24989	-2.01391	-0.831398	-0.470857	-1.46083	2.29221	0.779036	0.553085	0.779036	_LEN(he)WTDASR_	T	0.54596	high	HexNAc
IRVNRFnSTEYQV	Q07954	LRP1	NA	20.893	20.0243	20.9095	20.8962	19.5645	19.3626	NA	21.5321	21.8507	21.9201	NA	21.7079	NA	-0.96561	-0.853179	-1.88177	-0.171244	-0.0735502	-2.21506	0.794366	0.779629	-0.333292	0.779629	_FN(he)STEYQVVTR_	T	0.373454	high	HexNAc
GIVGARnTSAAST	P55268	LAMB2	20.1409	19.2693	20.1992	20.101	21.1821	20.6751	20.2112	21.1692	21.491	21.1072	21.0145	21.0175	21.0326	20.4477	-1.59609	-1.59047	-1.33478	-0.373286	-0.909707	-0.610995	1.22281	0.680762	0.723784	0.781459	_N(he)TSAASTAQLVEATEELRR_|_N(he)TSAASTAQLVEATEELR_	S	0.173955	high	HexNAc
SVVSRLnGSSLHL	Q96L35	EPHB4	NA	NA	NA	NA	NA	NA	NA	20.5583	20.3218	19.8814	NA	20.4651	19.7088	NA	-3.13553	-1.79695	-2.06633	-1.2633	-2.12912	-1.27982	1.87222	-0.332168	0.786514	0.786514	_LN(he)GSSLHLEWSAPLESGGR_	S	0.636377	high	HexNAc
DGIHGFnFTRTSI	P43251-4	BTD	18.9007	19.2719	18.8882	19.0887	18.9222	NA	18.6383	18.5528	NA	NA	NA	NA	NA	NA	-2.77229	-2.82722	-2.70702	-3.15052	-0.951661	-1.91022	-0.37823	1.87555	0.796799	0.796799	_DVQIIVFPEDGIHGFN(he)FTR_	T	0.650809	high	HexNAc
QGSAYAnRTALFP	Q5ZPR3-3	CD276	NA	18.4433	NA	NA	NA	NA	NA	21.8642	21.5179	21.4887	21.7161	21.4609	21.3399	21.2303	-3.41532	-1.27303	-1.15142	-0.0123071	-0.435521	-0.399335	3.40301	0.83751	0.752083	0.83751	_QLVHSFAEGQDQGSAYAN(he)R_	T	0.869755	high	HexNAc
FEGQCRnTSFFET	H0YC66	ADAM19	20.6227	20.4464	19.9647	20.2062	20.1545	NA	17.6521	20.7581	20.8299	21.4037	21.1259	19.5453	21.1699	19.5483	-1.32402	-1.59491	-3.69326	-0.909378	-0.754303	-2.19814	0.414642	0.840606	1.49512	0.840606	_N(he)TSFFETEGCGK_	S	0.314224	high	HexNAc
CYSCKGnSTHGCS	Q03405	PLAUR	23.3527	NA	23.3975	23.4752	23.7064	22.9089	22.935	24.0211	23.9446	24.5257	24.4908	24.7523	24.1358	25.0071	1.49415	1.72578	1.57663	2.27946	2.56659	3.13478	0.785312	0.840802	1.55815	0.840802	_GN(he)STHGCSSEETFLIDCR_	T	0.24888	high	HexNAc
KLTGDEnFTIPYW	P14679	TYR	22.5151	22.729	22.6438	22.4499	22.1849	22.2598	22.2215	23.4193	23.3915	23.7342	23.4863	23.2938	23.2083	23.2161	0.763461	0.700497	0.895297	1.70205	1.56205	1.50999	0.938589	0.861553	0.614698	0.861553	_LTGDEN(he)FTIPYWDWR_	T	0.0976892	high	HexNAc
FILHPKnITIVTG	P26006	ITGA3	25.0487	25.1885	25.0931	24.6344	25.0405	25.4852	25.4338	25.9402	25.7327	26.4269	25.688	26.3622	26.327	26.486	3.26002	3.29106	4.1142	4.13305	4.40273	4.67914	0.873032	1.11166	0.564939	0.873032	_N(he)ITIVTGAPR_	T	0.158249	high	HexNAc
KRGSKDnATDSVP	Q07954	LRP1	20.787	21.1289	19.3033	19.3039	19.5953	NA	18.5784	20.255	20.0819	20.3535	20.5666	19.909	20.1695	20.0998	-0.900614	-2.44546	-2.76698	-1.53494	-1.57075	-1.74051	-0.634322	0.874712	1.02647	0.874712	_DN(he)ATDSVPLR_	T	0.530117	high	HexNAc
GQRSSDnVSVTVL	Q5VYB9	LRP11	NA	NA	NA	NA	NA	NA	NA	19.7152	19.9175	NA	19.6584	19.2735	19.9293	19.4303	-3.05392	-3.011	-1.56852	-1.88703	-2.1304	-2.39307	1.16689	0.880599	-0.824555	0.880599	_SSDN(he)VSVTVLR_	S	0.621619	high	HexNAc
RVTPACnTSLPAQ	Q9UBG0	MRC2	20.8594	20.8449	19.1882	19.2538	19.2873	17.6684	NA	20.1799	19.9902	20.5553	20.3863	18.9787	20.1998	NA	-1.00643	-2.49565	-3.67689	-1.61832	-1.53796	-2.76626	-0.611891	0.957695	0.910634	0.910634	_VTPACN(he)TSLPAQR_	S	0.515531	high	HexNAc
DAPVVTnVTVKAR	P26006	ITGA3	24.1673	24.1924	23.6516	NA	NA	NA	24.1696	24.7876	25.0991	25.0572	24.7724	24.8978	24.6373	NA	2.32128	1.90222	2.82426	3.23998	2.8482	3.15287	0.9187	0.945981	0.328611	0.9187	_AHCVWLECPIPDAPVVTN(he)VTVK_	T	0.201397	high	HexNAc
EAVQKInYTVPQS	Q6YHK3-4	CD109	22.1974	22.0571	22.3521	22.1629	22.5566	21.4779	21.5077	23.2003	22.9219	22.7296	22.6728	22.6322	22.8843	23.0061	0.268647	0.602646	0.147482	1.35772	0.805368	1.07416	1.08907	0.202722	0.92668	0.92668	_IN(he)YTVPQSGTFK_	T	0.272448	high	HexNAc
PGLNFSnCSRRAL	Q13444-13	ADAM15	NA	18.4917	18.947	19.2895	NA	19.2356	NA	19.7752	19.8398	19.9523	20.2195	20.593	19.4529	20.5835	-3.36688	-2.63113	-2.10977	-1.89592	-1.97189	-1.15671	1.47097	0.659236	0.953063	0.953063	_TCIMEASTDFLPGLNFSN(he)CSR_	S	0.237284	high	HexNAc
AGQPRYnHTGQVI	P56199	ITGA1	20.4077	20.7848	23.0286	19.9523	20.4201	NA	20.5296	22.8245	23.1613	21.3539	23.3237	21.4914	23.005	22.2847	-1.26231	1.27917	-0.815783	1.28953	1.24014	0.143062	2.55184	-0.039026	0.958845	0.958845	_YN(he)HTGQVIIYR_	T	0.754468	high	HexNAc
ALRALSnISLRLF	O15031	PLXNB2	NA	NA	20.3652	NA	NA	NA	NA	21.8181	21.2006	21.5006	21.6762	21.5533	21.3859	21.9189	-1.18167	-1.38424	-0.113053	-0.194008	-0.423657	-0.00883913	0.987659	0.960579	0.104214	0.960579	_ALSN(he)ISLR_	S	0.290074	high	HexNAc
DDFQLHnFSLPEE	A0A0G2JNZ5	GBA	21.3487	NA	21.5762	21.6507	21.438	20.8186	NA	22.0742	22.2627	22.1278	22.23	22.4472	21.8784	NA	-0.509847	-0.173242	-0.52671	0.465071	0.203536	0.702258	0.974918	0.376778	1.22897	0.974918	_TYTYADTPDDFQLHN(he)FSLPEEDTK_	S	0.252602	high	HexNAc
KLSHDAnETLPLH	O15031	PLXNB2	NA	NA	NA	NA	19.8548	NA	NA	NA	20.6552	21.0053	NA	20.7478	NA	NA	-0.384177	-1.89459	-2.40762	-1.0482	-0.91891	-0.997148	-0.66402	0.975679	1.41047	0.975679	_LSHDAN(he)ETLPLHLYVK_	T	0.631628	high	HexNAc
LTSCATnASICGD	Q07954	LRP1	19.7318	19.9597	18.0634	18.2788	18.2495	16.5327	17.0028	19.1517	19.0238	19.5823	19.4021	18.2209	18.855	18.3125	-2.01282	-3.49993	-4.57759	-2.61563	-2.52215	-3.47826	-0.602805	0.97778	1.09933	0.97778	_LTSCATN(he)ASICGDEAR_	S	0.548244	high	HexNAc
GLEVEInCTRTQN	K9J972	FAS	NA	NA	NA	NA	NA	NA	NA	20.8902	20.8548	21.3111	21.3704	21.8765	21.0693	NA	-1.80989	-1.57734	-2.98435	-0.830877	-0.613151	0.131592	0.979014	0.964186	3.11594	0.979014	_LCDEGHGLEVEIN(he)CTR_	T	0.714793	high	HexNAc
LCLELAnTSIRNL	O15455	TLR3	19.1164	19.0617	NA	19.4263	19.3181	19.7825	19.3249	20.1146	20.0567	20.7222	20.3458	20.8765	20.14	20.9989	-2.76953	-2.37721	-1.79165	-1.6177	-1.57842	-0.807265	1.15183	0.798789	0.984385	0.984385	_LCLELAN(he)TSIR_	S	0.101958	high	HexNAc
GVLDCGnCSRIFH	P54289-4	CACNA2D1	19.7719	NA	20.1874	20.3071	20.6439	19.577	19.2561	20.8535	20.8998	21.3547	21.5357	NA	21.3137	20.8301	-2.08663	-1.44232	-1.92881	-0.826715	-0.569567	-0.914822	1.25992	0.872757	1.01398	1.01398	_SFSGVLDCGN(he)CSR_	S	0.113118	high	HexNAc
DVKGEGnETTNMV	P32004-3	L1CAM	22.5626	22.7529	NA	23.1183	22.9989	22.794	22.6321	24.3464	24.417	24.2014	24.5396	23.6205	24.1897	24.6367	0.799189	1.30921	1.36773	2.67835	2.27719	2.38365	1.87916	0.967987	1.01592	1.01592	_GEGN(he)ETTNMVITWKPLR_	T	0.296061	high	HexNAc
QICLHSnSTRMAL	F8W7F7	TMED4	21.1887	NA	20.6835	20.6337	21.4866	20.9632	19.866	21.9445	22.3236	22.6671	22.3034	22.1435	22.1704	NA	-0.66988	-0.664308	-0.38216	0.430671	0.37912	0.398599	1.10055	1.04343	0.780759	1.04343	_FTFTSHTPGDHQICLHSN(he)STR_	T	0.0984674	high	HexNAc
TERYFFnVSDEAA	P17301	ITGA2	20.2216	20.4379	20.8141	20.784	20.4852	20.6562	20.5577	21.3293	21.3476	21.7302	21.6154	21.9766	21.5171	22.1532	-1.52883	-0.965358	-0.738386	-0.364938	-0.308785	0.31995	1.16389	0.656573	1.05834	1.05834	_YFFN(he)VSDEAALLEK_	S	0.154547	high	HexNAc
KCCGAAnYTDWEK	F8VV56	CD63	24.771	24.963	23.6589	23.7711	23.5579	21.3533	21.1561	24.0713	24.2763	24.8941	24.7286	23.301	24.9228	23.6272	3.00844	1.90954	-0.0906526	2.47044	2.96989	1.71918	-0.538	1.06035	1.80984	1.06035	_CCGAAN(he)YTDWEK_	T	0.692371	high	HexNAc
SSDFLSnMSMDFQ	P00533	EGFR	NA	NA	NA	NA	NA	19.7158	NA	20.2187	NA	20.8807	20.8648	21.1989	20.5156	21.1624	-2.50323	-2.50955	-1.6295	-1.48468	-1.05939	-0.564261	1.01854	1.45016	1.06524	1.06524	_DIVSSDFLSN(he)MSMDFQNHLGSCQK_	S	0.136756	high	HexNAc
NPEVKYnYTEDPT	Q9UIW2	PLXNA1	21.3447	21.0105	21.1148	21.086	21.0834	20.7507	20.9815	22.1715	22.2647	22.4897	22.322	21.7592	22.347	22.1705	-0.680982	-0.663448	-0.479223	0.514714	0.4228	0.219914	1.1957	1.08625	0.699137	1.08625	_YN(he)YTEDPTILR_	T	0.150629	high	HexNAc
AVSHTGnYTCEVT	A0A2R8Y484	CD47	22.9232	23.5348	22.9355	23.9261	24.2711	20.8014	23.2072	24.2277	24.0982	24.8998	25.1025	25.1781	24.9079	24.9005	1.37043	2.17674	1.86184	2.4596	2.98366	3.29436	1.08917	0.806913	1.43253	1.08917	_SDAVSHTGN(he)YTCEVTELTR_	T	0.180886	high	HexNAc
TSTSIPnVTEMKT	P17301	ITGA2	NA	NA	20.2479	19.9272	20.0299	19.8809	NA	21.4684	21.2964	21.5866	21.3162	21.6376	21.1417	21.6426	-1.13009	-1.71955	-1.46446	-0.320974	-0.608059	-0.104841	0.809116	1.11149	1.35962	1.11149	_LNLQTSTSIPN(he)VTEMK_	T	0.159175	high	HexNAc
CYLSTDnFTRILE	P08648	ITGA5	19.5667	19.9388	19.8925	19.6776	NA	NA	NA	21.0639	21.0692	NA	21.2702	21.0695	20.9806	21.5091	-2.10586	-1.96435	-1.14082	-0.636825	-0.798784	-0.455653	1.46903	1.16557	0.685163	1.16557	_TEKEPLSDPVGTCYLSTDN(he)FTR_	T	0.228197	high	HexNAc
LGKVPGnQTSTTL	P32004-3	L1CAM	20.4204	20.9287	19.2447	19.6146	19.1618	18.1106	NA	20.428	20.0596	20.4327	20.8387	19.7893	20.6086	NA	-1.18404	-2.50471	-3.23469	-1.45958	-1.31567	-1.95562	-0.275536	1.18903	1.27907	1.18903	_VPGN(he)QTSTTLK_	T	0.503867	high	HexNAc
LAYGEKnLTFEGP	Q9HAT2-2	SIAE	20.1471	NA	20.4184	20.295	NA	NA	NA	21.3075	21.0811	NA	20.9809	21.3687	21.0693	21.5584	-1.71152	-1.39268	-2.16572	-0.509061	-0.899103	-0.281385	1.20246	0.493574	1.88433	1.20246	_N(he)LTFEGPLPEK_	T	0.401503	high	HexNAc
IRDLQAnDTGRYF	P32004-3	L1CAM	17.9218	NA	NA	17.5386	17.7791	NA	NA	19.1479	18.7921	19.1401	18.9583	18.7197	19.0586	NA	-3.9368	-4.09055	-1.01028	-2.73339	-2.86558	-3.02524	1.20341	1.22496	-2.01496	1.20341	_DLQAN(he)DTGR_	T	1.0764	high	HexNAc
TKSGPKnMTFDLP	P11279	LAMP1	18.9683	NA	NA	18.4065	NA	18.3276	18.3542	NA	18.3719	NA	NA	NA	NA	NA	-2.89032	-3.34288	-3.00446	-3.33151	-2.13813	-1.39024	-0.441189	1.20475	1.61423	1.20475	_N(fu)MTFDLPSDATVVLNR_	T	0.628115	high	dHexHexNAc
QNSSCVnATACRC	P48960-3	CD97;ADGRE5	19.5627	20.2054	19.3216	19.5691	19.2771	NA	NA	20.9472	20.9244	22.0867	22.0914	20.1342	21.6353	20.4858	-1.97452	-2.42785	-0.896472	-0.767559	0.162505	-1.43494	1.20696	2.59036	-0.538466	1.20696	_WCPQNSSCVN(he)ATACR_	T	0.905226	high	HexNAc
VNSRLInSTFLHN	Q7L0J3-2	SV2A	NA	20.3123	20.4995	NA	NA	20.5404	NA	NA	21.3776	NA	NA	22.3721	NA	22.739	-1.54628	-1.2499	-0.804958	-0.325755	-2.2277	0.8106	1.22053	-0.977795	1.61556	1.22053	_LIN(he)STFLHNK_	T	0.806713	high	HexNAc
TTTKGEnFTETDV	X6RKS3	PRNP	NA	NA	NA	NA	NA	NA	NA	21.9154	21.7428	22.2922	22.2305	21.5061	22.0651	21.4023	-1.36593	-0.923025	-1.34936	0.125763	0.30629	-0.290749	1.49169	1.22931	1.05861	1.22931	_GEN(he)FTETDVK_	T	0.125949	high	HexNAc
WRIKLDnYSTQEL	P21589	NT5E	20.1621	20.0481	19.8914	19.9205	19.8319	19.5015	NA	21.1485	21.2687	21.7772	21.6509	21.3187	21.7457	21.6367	-1.75344	-1.86131	-1.23863	-0.49473	-0.259193	-0.267266	1.25871	1.60212	0.971364	1.25871	_IKLDN(he)YSTQELGK_|_LDN(he)YSTQELGK_	S	0.182323	high	HexNAc
VQNIKFnSSGQCE	Q99835	SMO	18.3247	18.2144	18.8131	19.0337	NA	18.2448	18.2429	19.4025	19.3572	19.5075	19.3549	19.9707	19.5543	19.9007	-3.58902	-2.82599	-3.1015	-2.3235	-2.41677	-1.80923	1.26552	0.409226	1.29227	1.26552	_FN(he)SSGQCEVPLVR_	S	0.289992	high	HexNAc
KEINSLnLTESHN	P23229-4	ITGA6	18.9682	19.7082	NA	19.6159	20.1239	NA	18.8298	NA	NA	NA	NA	NA	20.973	NA	-2.52041	-1.87952	-2.51558	-0.876833	-0.951278	-1.22911	1.64358	0.92824	1.28647	1.28647	_EINSLN(he)LTESHNSR_	T	0.2065	high	HexNAc
VPDGYTnRTGAVY	P26006	ITGA3	25.1936	25.1508	24.966	24.9509	25.0206	23.8526	23.9619	25.8469	26.0321	26.7141	26.5167	25.7182	26.2178	25.9652	3.31362	3.21656	2.56193	4.23616	4.59247	4.09676	0.922536	1.37591	1.53484	1.37591	_ELAVPDGYTN(he)R_	T	0.183442	high	HexNAc
KAVLVNnITTGER	Q8NBJ4-2	GOLM1	NA	NA	NA	NA	NA	21.8758	21.7033	22.7151	22.3189	NA	23.7408	NA	NA	23.5703	0.140734	0.0769698	0.444223	0.813604	1.81655	1.82539	0.67287	1.73958	1.38117	1.38117	_AVLVNN(he)ITTGER_	T	0.313405	high	HexNAc
DATVVLnRSSCGK	P11279	LAMP1	20.3339	20.447	20.321	20.2056	20.3192	NA	20.5568	NA	22.0173	21.9328	21.891	21.8797	21.8231	21.8511	-1.46816	-1.43025	-0.788497	0.313897	-0.033188	0.120463	1.78206	1.39707	0.908959	1.39707	_NMTFDLPSDATVVLN(he)R_	S	0.252628	high	HexNAc
LGPTLAnSTHHNV	A0A0G2JNZ5	GBA	22.9009	23.0075	22.8904	22.9819	22.9851	22.2398	21.2812	24.214	24.4419	24.175	NA	NA	23.9645	23.5714	1.09566	1.23251	0.415194	2.62459	2.14551	1.82643	1.52893	0.912997	1.41124	1.41124	_DLGPTLAN(he)STHHNVR_	T	0.188777	high	HexNAc
IETILLnGTDRKI	Q07954	LRP1	21.1491	21.1781	20.8024	20.5748	20.6663	20.828	20.5748	22.3824	22.4604	NA	22.2671	23.0954	21.8845	23.1802	-0.694976	-1.08309	-0.643929	0.718012	0.151555	1.39285	1.41299	1.23465	2.03678	1.41299	_IETILLN(he)GTDR_	T	0.243166	high	HexNAc
VGVKDFnETQLAR	Q9H6X2-5	ANTXR1	20.0194	20.1771	19.5319	NA	19.584	17.7769	NA	20.6936	20.7638	21.1874	21.2347	19.866	21.1529	NA	-1.76033	-2.19146	-3.5684	-0.974673	-0.736798	-1.87898	0.785655	1.45467	1.68943	1.45467	_DFN(he)ETQLAR_	T	0.270749	high	HexNAc
RFCAHEnCSADLQ	P13612	ITGA4	18.2993	19.1769	19.0372	18.6102	18.9386	NA	NA	20.2645	19.8734	20.2911	20.7513	NA	20.5686	19.0608	-3.12044	-2.81076	-1.09767	-1.63442	-1.35565	-2.68414	1.48602	1.4551	-1.58646	1.4551	_FCAHEN(he)CSADLQVSAK_	S	1.01905	high	HexNAc
LHVPGLnKTSSFS	P30530-2	AXL	20.1947	NA	20.5637	20.2514	20.6996	21.1992	21.1565	22.2816	21.9733	22.1841	22.1435	23.054	NA	NA	-1.66386	-1.18575	-0.167456	0.424121	0.239534	1.30903	2.08798	1.42529	1.47648	1.47648	_SLHVPGLN(he)K_	T	0.212877	high	HexNAc
KNYFHYnQSYPPT	A0A0A0MT32	LIPA	19.8008	NA	19.9	NA	NA	19.2708	NA	21.3907	21.9521	21.0309	21.2696	20.9827	20.8891	21.4043	-2.05776	-1.84938	-2.07452	-0.0319988	-0.893366	-0.551458	2.02576	0.956018	1.52306	1.52306	_NYFHYN(he)QSYPPTYNVK_	S	0.308993	high	HexNAc
LPATTHnKTTRPK	P18850	ATF6	19.8223	NA	20.6494	19.7901	20.2668	20.7238	NA	22.4931	22.5051	21.538	21.7106	22.7106	18.3279	22.616	-2.03623	-1.48258	-0.621495	0.795734	-0.29996	0.918354	2.83196	1.18262	1.53985	1.53985	_DHLLLPATTHN(he)K_	T	0.500971	high	HexNAc
SHQSLCnGTPEGP	P14679	TYR	19.758	19.7339	19.9802	19.673	20.417	18.8386	19.9216	21.3215	20.8676	21.3302	20.7441	21.0819	20.9249	NA	-2.08595	-1.56402	-2.49632	-0.373943	-0.721192	-1.52364	1.71201	0.842825	0.972685	1.56385	_LEEYNSHQSLCN(he)GTPEGPLRR_|_LEEYNSHQSLCN(he)GTPEGPLR_	T	0.270693	high	HexNAc
LLTCSLnDSATEV	P35613-2	BSG	NA	NA	NA	NA	19.1593	19.9566	20.2175	20.8707	21.2959	21.0498	NA	NA	NA	21.634	-2.1883	-2.59014	-1.25829	-0.620078	-0.874435	-0.110987	1.56822	1.71571	1.1473	1.56822	_ILLTCSLN(fu)DSATEVTGHR_	S	0.170297	high	dHexHexNAc
IYADVGnKTCAGF	V9GYN5	GLA	20.7832	NA	21.6032	21.594	22.0908	20.9809	NA	22.6371	22.6765	23.5568	23.3645	22.5457	23.0391	NA	-1.07541	-0.146181	-0.364415	0.953415	1.4403	0.800765	2.02883	1.58648	1.16518	1.58648	_LGIYADVGN(he)K_	T	0.249338	high	HexNAc
MIDFLQnHTEGSR	H0Y430	QSOX2	NA	19.4732	NA	19.4397	NA	19.1902	NA	20.8447	20.4827	21.3475	21.1542	21.0699	NA	21.3482	-2.38534	-2.30969	-2.15509	-1.0397	-0.673334	-0.535862	1.34564	1.63636	1.61923	1.61923	_QTMIDFLQN(he)HTEGSRPPACPR_	T	0.0941806	high	HexNAc
TLIQRSnHTQATN	J3KQ99	HLA-DPA1	19.6446	NA	23.2728	NA	23.8871	22.7746	22.273	24.8458	25.1823	25.3927	NA	24.3194	24.8202	24.8065	-2.21393	1.83055	1.17845	3.31073	3.1822	2.81802	5.52466	1.35165	1.63957	1.63957	_SN(he)HTQATNDPPEVTVFPK_	T	1.34558	high	HexNAc
EDKALMnGSESRF	P35613-2	BSG	21.768	21.8505	21.2914	21.2255	21.4474	19.9706	20.1126	22.8943	22.6999	22.9494	23.3889	22.8296	23.1107	22.7616	-0.0493069	-0.457978	-1.30375	1.09375	1.18648	1.05064	1.14306	1.64446	2.35439	1.64446	_ALMN(he)GSESR_	S	0.351404	high	HexNAc
TLEEQKnLTVCPD	P54709	ATP1B3	22.9709	22.7316	23.1697	NA	23.1773	23.3927	23.3163	24.5682	24.613	25.1148	25.035	24.8963	24.9327	NA	0.992646	1.42407	2.00917	2.88721	3.11079	3.15134	1.89456	1.68673	1.14217	1.68673	_N(he)LTVCPDGALFEQK_	T	0.22433	high	HexNAc
QEVQMVnGTITNP	P11717	IGF2R	NA	NA	NA	NA	NA	NA	NA	20.9139	21.4096	21.1718	21.231	NA	NA	21.8787	-3.58441	-2.12818	-1.57879	-0.541634	-0.722795	0.133726	3.04278	1.40538	1.71252	1.71252	_AACAVKPQEVQMVN(he)GTITNPINGK_	T	0.502493	high	HexNAc
SHPESVnRTKFDC	P13612	ITGA4	20.4731	NA	20.7447	21.2618	20.9476	20.7084	20.86	22.3896	22.0729	21.9763	22.2724	22.896	22.5399	22.9521	-1.3855	-0.801839	-0.561122	0.527918	0.348186	1.1791	1.91341	1.15002	1.74022	1.74022	_TRPVVIVDASLSHPESVN(he)R_	T	0.231071	high	HexNAc
DFQHLLnRTLEVA	Q13444-13	ADAM15	18.1206	18.3845	NA	19.6115	NA	NA	19.6507	20.2042	19.3006	20.9664	20.7524	22.3436	20.7482	21.2738	-3.60602	-2.13789	-1.69463	-1.49918	-1.06692	0.0637811	2.10684	1.07097	1.75841	1.75841	_DFQHLLN(he)R_	T	0.304319	high	HexNAc
LLTCSLnDSATEV	P35613-2	BSG	25.6652	25.4904	26.033	26.0182	26.3898	25.8355	25.6519	27.4601	27.3141	27.9908	27.7537	27.2591	28.0921	28.0383	3.71921	4.2836	4.39839	5.68369	6.06657	5.90375	1.96448	1.78297	1.50536	1.78297	_ILLTCSLN(he)DSATEVTGHR_	S	0.133502	high	HexNAc
VCREAGnHTSGAG	P20645	M6PR	20.938	NA	21.7575	NA	21.5088	NA	NA	22.8094	22.3181	23.6103	NA	22.7058	NA	NA	-0.920605	-0.116263	-1.88662	0.860376	1.68609	0.960807	1.78098	1.80235	2.84742	1.80235	_EAGN(he)HTSGAGLVQINK_	T	0.351974	high	HexNAc
MAGSGHnVSQEAL	Q11206-7	ST3GAL4	18.5546	18.5027	18.6093	19.1803	18.0446	17.6836	18.9887	20.1848	20.482	20.8721	19.9267	20.5542	NA	NA	-3.32995	-3.14013	-3.00918	-1.36996	-1.52486	-1.19073	1.95998	1.61527	1.81845	1.81845	_SMAGSGHN(he)VSQEALAIK_	S	0.10004	high	HexNAc
FLAEWQnITKGFS	F5GZS6	SLC3A2	21.9679	22.2665	21.6744	21.7846	21.7056	22.4088	NA	25.5857	22.5306	22.8834	23.0236	22.9632	22.5506	26.2796	-1.60193	-0.964564	0.236066	0.798692	1.01104	1.28537	2.40063	1.97561	1.0493	1.86667	_DASSFLAEWQN(he)ITK_|_DIENLKDASSFLAEWQN(he)ITK_	T	0.398941	high	HexNAc
DSYPDGnITWYRN	F5GXJ9	ALCAM	19.4652	NA	19.5169	NA	NA	NA	NA	21.713	21.8267	21.5585	21.6593	20.9741	20.4687	22.5421	-2.39341	-2.23247	-1.445	0.0664558	-0.365708	0.0131169	2.45986	1.86676	1.45811	1.86676	_LGDCISEDSYPDGN(he)ITWYR_	T	0.29081	high	HexNAc
GSARLLnCTAPGP	H7BYB7	SLC15A4	19.1311	19.4445	19.0796	18.8925	18.9093	18.282	18.3507	20.7369	21.0074	21.3265	21.1161	20.6148	21.2868	20.5621	-2.57078	-2.84011	-3.02895	-0.831216	-0.63742	-1.15653	1.73956	2.20269	1.87243	1.87243	_LLN(he)CTAPGPDAAAR_	T	0.137682	high	HexNAc
LQTTEKnDTVAGQ	P06756-3	ITGAV	NA	NA	21.396	21.2538	21.4301	18.7573	18.2111	21.7029	21.8021	23.1031	22.8445	21.012	NA	21.9423	-1.83027	-0.353377	-2.86115	0.0491413	1.04954	-0.267797	1.87941	1.40291	2.59335	1.87941	_ISSLQTTEKN(he)DTVAGQGER_	T	0.345922	high	HexNAc
RLDMSQnVSLVTA	A0A2R8Y567	SLC29A1	NA	NA	19.6146	20.1926	NA	20.1909	20.3761	21.8306	21.8029	22.6867	22.2291	22.3993	22.1768	22.7288	-1.56119	-1.8458	-1.06184	0.113357	0.304823	0.81909	1.67455	2.15063	1.88093	1.88093	_LDMSQN(he)VSLVTAELSK_	S	0.137836	high	HexNAc
LAVAVEnGTGTDR	B4DGG1	ITFG3	NA	NA	19.9713	19.8419	19.621	19.1938	18.7912	21.6228	21.9738	22.0724	21.8255	21.9905	21.9662	NA	-0.598031	-1.90755	-2.35283	0.0949058	0.0419417	0.245526	0.692937	1.94949	2.59836	1.94949	_YKPDTLAVAVEN(he)GTGTDR_	T	0.559295	high	HexNAc
RTASCSnVTCWLK	P17301	ITGA2	NA	20.3233	20.2628	NA	NA	NA	20.343	21.9467	22.3857	22.2932	22.2162	23.2477	22.0154	23.2439	-1.53524	-1.48659	-1.00234	0.46285	0.291942	1.50089	1.99809	1.77853	2.50323	1.99809	_TASCSN(he)VTCWLK_	T	0.214548	high	HexNAc
QAGTPHnLTCRAF	B4DN67	KIRREL	NA	NA	NA	NA	NA	NA	NA	21.5764	21.3077	21.6717	21.4077	21.546	NA	21.3329	-2.7066	-2.39738	-1.31745	-0.261325	-0.384547	-0.305487	2.44527	2.01283	1.01197	2.01283	_IDGGPVILLQAGTPHN(he)LTCR_	T	0.424467	high	HexNAc
PDSCCInVTVGCG	F8VV56	CD63	NA	18.7021	NA	NA	NA	NA	NA	20.7756	20.6309	20.8291	20.6167	20.9508	20.2512	20.9483	-3.15646	-0.856384	-2.81243	-1.00012	-1.30748	-0.795422	2.15634	-0.4511	2.01701	2.01701	_VPDSCCIN(he)VTVGCGINFNEK_	T	0.84688	high	HexNAc
TLLYDSnTSSMAD	Q9UIQ6-3	LNPEP	19.0459	19.3449	19.4292	19.6447	20.0121	18.7046	18.4371	21.7515	21.8908	21.888	21.8898	20.7983	21.8021	20.7364	-2.66322	-2.1047	-2.7745	0.117785	-0.036233	-0.977584	2.78101	2.06847	1.79692	2.06847	_EETLLYDSN(he)TSSMADR_	S	0.293436	high	HexNAc
ALKVLHnGTLAEL	Q13641	TPBG	NA	18.2989	NA	NA	NA	NA	NA	21.1127	21.5108	21.4143	22.3442	21.2128	21.5098	21.9008	-3.55973	-2.50815	-1.78063	-0.391578	-0.414399	-0.188117	3.16815	2.09375	1.59251	2.09375	_VLHN(he)GTLAELQGLPHIR_	T	0.464771	high	HexNAc
VININPnTTHSTG	P13473-2	LAMP2	NA	NA	23.6797	NA	23.8125	23.6701	20.2692	21.1719	25.4204	NA	25.4739	22.3755	21.9362	26.1822	-0.630337	1.99672	2.32478	3.71707	3.54966	4.4372	4.34741	1.55294	2.11242	2.11242	_VASVININPN(he)TTHSTGSCR_	T	0.85366	high	HexNAc
HECHFFnGTERVR	A0A5S8K7D1	HLA-DRB1	22.496	22.2827	21.6553	22.2774	21.7476	NA	19.1061	23.9405	23.7729	24.0261	24.0454	21.5645	24.4529	22.4618	0.530775	-0.00185113	-2.23921	2.15333	2.12112	0.268191	1.62256	2.12297	2.5074	2.12297	_HECHFFN(he)GTER_	T	0.256161	high	HexNAc
PTRTFAnGSLAFR	A0A087X0W3	GLMP	20.9027	21.346	20.9806	20.6816	21.1951	20.8269	20.9649	23.043	23.147	22.7978	22.7717	23.8952	22.7799	23.6222	-0.734207	-0.768833	-0.449392	1.39161	0.855656	2.01377	2.12582	1.62449	2.46316	2.12582	_TFAN(he)GSLAFR_	S	0.243642	high	HexNAc
PPSSYFnASGRAY	A0A2R8YGD1	TPP1	19.6507	19.8498	NA	NA	19.9369	19.5018	NA	21.8147	22.0214	21.9646	21.8521	21.7306	21.9566	22.5067	-2.10832	-1.81251	-1.84354	0.214675	0.0324028	0.373715	2.32299	1.84491	2.21725	2.21725	_FLSSSPHLPPSSYFN(he)ASGR_	S	0.144987	high	HexNAc
TASVSInQTEPPK	P29317	EPHA2	19.5831	19.8175	19.0494	18.968	19.203	NA	NA	21.6823	21.8904	22.6913	22.8112	21.1606	22.6185	21.6344	-2.15828	-2.70001	-0.664971	0.0830295	0.76707	-0.347445	2.24131	3.46708	0.317526	2.24131	_TASVSIN(he)QTEPPK_	T	0.91661	high	HexNAc
CSCIPQnLSSGFG	Q96BD0-2	SLCO4A1	NA	NA	19.5504	19.372	19.6118	19.5751	NA	21.7656	21.8685	22.2886	22.0585	22.2768	22.066	22.1835	-0.567753	-2.19905	-1.77022	0.113676	0.141724	0.4852	0.681428	2.34078	2.25542	2.25542	_DCSCIPQN(he)LSSGFGHATAGK_	S	0.539454	high	HexNAc
EAERRAnTSALAV	P55268	LAMB2	NA	NA	NA	NA	NA	18.8732	NA	20.8602	NA	20.9075	NA	21.5382	NA	NA	-5.35938	-1.91081	-2.47218	-0.843145	-1.01674	-0.2067	4.51623	0.894075	2.26548	2.26548	_AN(he)TSALAVPSPVSNSASAR_	S	1.05585	high	HexNAc
GDMLKDnATEEEI	C9JIZ6	PSAP	22.7736	22.64	22.1376	22.2971	22.1129	22.0786	22.2357	24.778	24.8241	24.7106	24.677	24.7092	24.2971	25.0346	0.848222	0.388244	0.811853	3.09767	2.75274	3.12695	2.24944	2.36449	2.3151	2.3151	_DN(he)ATEEEILVYLEK_	T	0.0333221	high	HexNAc
HWESMLnATTRRM	B4DGG1	ITFG3	NA	NA	NA	NA	19.6039	NA	NA	22.0057	22.1034	21.9536	22.3701	22.3836	22.1347	22.4582	-2.38191	-2.14546	-0.477484	0.35119	0.210477	0.67599	2.7331	2.35593	1.15347	2.35593	_SDPHWESMLN(he)ATTR_	T	0.476292	high	HexNAc
AGRYSLnVTYNYP	A0A669KBF5	TMEM30A	NA	19.5686	19.3194	NA	NA	NA	NA	21.9032	21.8259	21.7638	21.8541	21.8321	21.8646	21.8747	-2.29002	-2.43001	-0.914643	0.161181	-0.0701591	0.10849	2.4512	2.35985	1.02313	2.35985	_YSLN(he)VTYNYPVHYFDGR_	T	0.461552	high	HexNAc
KPKPPKnESLETY	P05026-2	ATP1B1	NA	NA	20.0051	NA	20.4572	NA	20.0228	23.3086	23.3818	23.3676	23.391	22.8007	23.4051	22.7732	0.141973	-1.51823	-1.32251	1.6418	1.46677	1.04199	1.49983	2.985	2.36449	2.36449	_N(he)ESLETYPVMK_	S	0.430658	high	HexNAc
VINFECnKTAGND	P11717	IGF2R	21.4455	NA	21.8501	21.3148	21.5757	21.3872	21.6191	23.5462	23.7677	NA	23.3277	NA	23.5339	24.5298	-0.413116	-0.173657	0.157834	1.95356	1.50656	2.78481	2.36668	1.68022	2.62697	2.36668	_MSVINFECN(he)K_	T	0.282382	high	HexNAc
GGAPRAnLTVVLL	P05362	ICAM1	NA	NA	NA	NA	NA	NA	NA	21.8295	21.5787	NA	NA	21.9884	21.098	NA	-2.38436	-2.83997	-2.26789	0.000692038	-0.826203	0.243482	2.38505	2.01377	2.51138	2.38505	_AN(he)LTVVLLR_	T	0.149337	high	HexNAc
DAGPIGnATGQAG	E9PNM4	SLC43A3	NA	16.8953	NA	17.2363	17.7944	NA	17.8005	19.66	19.6803	20.2965	20.1197	20.6659	20.0289	NA	-4.96324	-4.23407	-3.54483	-2.03321	-1.80451	-1.07907	2.93004	2.42955	2.46576	2.46576	_DLCGPDAGPIGN(he)ATGQAGR_	T	0.161133	high	HexNAc
KLEWLGnCSGLND	P05026-2	ATP1B1	NA	NA	NA	NA	NA	NA	20.076	21.9855	23.2062	NA	22.0323	23.5485	21.91	22.4056	-2.22998	-1.95565	-1.77638	0.246409	0.0469276	0.65979	2.47639	2.00258	2.43617	2.47639	_FKLEWLGN(he)CSGLNDETYGYK_|_LEWLGN(he)CSGLNDETYGYK_	S	0.151679	high	HexNAc
ERLGGWnITGPWA	B4DKB2	ECE1	20.1556	20.1224	20.8863	20.8077	20.815	NA	20.9671	22.5973	22.8393	23.6446	23.4764	23.4839	23.3386	23.5671	-1.71959	-0.934372	-0.378214	1.01492	1.55219	1.78057	2.73451	2.48657	2.15878	2.48657	_LGGWN(he)ITGPWAK_	T	0.166728	high	HexNAc
SSKLFQnCSELFK	Q8NBN3	TMEM87A	20.0478	NA	NA	NA	20.5121	20.4315	NA	22.7171	22.593	23.1779	23.5035	NA	23.125	NA	-1.81078	-1.2373	-0.913883	0.951658	1.25372	-2.22745	2.76244	2.49102	-1.31357	2.49102	_LFQN(he)CSELFK_	S	1.31577	high	HexNAc
QECSYFnITKVES	A0A7I2V348	ITGB1	22.513	22.3021	22.5622	22.5717	22.7494	21.7777	21.5699	24.1955	24.049	23.9509	23.9564	23.7723	24.1338	23.8834	0.549353	-0.633674	-0.639011	2.41888	2.06147	2.08288	1.86953	2.69514	2.7219	2.7219	_DTCTQECSYFN(he)ITK_|_KDTCTQECSYFN(he)ITK_	T	0.279769	high	HexNAc
QTAVRTnSTFVQA	C9JIZ6	PSAP	23.6085	23.5788	23.0436	22.9041	22.8292	21.1206	21.4299	24.0725	24.0396	24.0547	24.2901	24.0181	24.1566	24.7207	-0.585196	-0.560145	-0.0700751	2.35265	2.23452	2.62443	2.93785	2.79467	2.6945	2.83258	_TN(he)STFVQALVEHVKEECDR_|_TN(he)STFVQALVEHVK_	T	0.0706127	high	HexNAc
VKCVNRnLTEVPT	Q13641	TPBG	NA	NA	NA	NA	NA	NA	NA	22.458	22.4953	22.7625	22.8852	22.8147	22.7302	23.1065	0.445752	-2.12605	-3.16535	0.773282	0.838243	1.21568	0.32753	2.96429	4.38103	2.96429	_N(he)LTEVPTDLPAYVR_	T	1.18768	high	HexNAc
TLRGYYnQSEAGS	Q53Z42	HLA-A	22.4549	22.7672	20.8824	20.9749	17.6791	18.6746	18.0451	23.0413	22.6718	24.2616	24.0859	22.2056	23.6901	22.9573	0.752432	-0.820743	-2.98551	1.15315	2.16163	0.836469	0.400721	2.98237	3.82198	2.98237	_GYYN(he)QSEAGSHTVQR_	S	1.02943	high	HexNAc
AEDVLGnKTWDRE	A0A140T9B8	MICA	NA	NA	NA	NA	NA	NA	NA	21.6835	21.771	22.4153	NA	22.5474	NA	NA	-2.63959	-2.71993	-2.18381	0.0238871	0.491116	0.802437	2.66347	3.21105	2.98625	2.98625	_AKPQGQWAEDVLGN(he)K_	T	0.158912	high	HexNAc
DWLPKPnMSASCK	C9JIZ6	PSAP	23.4983	24.0669	23.6161	23.6976	23.8177	23.6234	23.2855	26.7843	26.7966	26.8065	26.8484	26.6119	26.7779	27.1123	1.92398	1.94823	2.10911	5.0871	4.88226	5.11714	3.16312	2.93403	3.00802	3.00802	_TCDWLPKPN(he)MSASCK_	S	0.0675002	high	HexNAc
HTICDRnHTWLPV	P15529-15	CD46	21.2	21.6173	21.1983	21.1289	21.457	20.8435	20.8679	24.1244	24.4276	24.2086	24.1381	23.9499	24.2052	24.9769	-0.449913	-0.55108	-0.489642	2.57262	2.281	2.71846	3.02253	2.83208	3.2081	3.02253	_N(he)HTWLPVSDDACYR_	T	0.108551	high	HexNAc
MQRFNPnISWQPI	B7Z7D2	ACP2	NA	NA	NA	NA	NA	NA	NA	NA	22.6369	22.8184	22.6387	23.0855	22.62	23.1394	-2.09618	-2.86357	-1.53694	0.933493	0.714444	1.3675	3.02968	3.57801	2.90443	3.02968	_FNPN(he)ISWQPIPVHTVPITEDR_	S	0.206837	high	HexNAc
PSIPGLnRTQLVN	P43121	MCAM	NA	NA	NA	NA	NA	21.4182	NA	23.638	23.9333	23.5842	23.544	23.9928	23.4076	24.3439	-2.07213	-1.43431	0.0728959	2.08227	1.61981	2.4234	4.15439	3.05412	2.35051	3.05412	_CVASVPSIPGLN(he)R_	T	0.524917	high	HexNAc
DLYTPVnGSIVIV	G3V0E5	TFRC	19.9099	19.9563	20.1406	20.2758	20.6314	20.2609	NA	22.7994	23.05	23.5217	23.3519	23.8761	23.2886	24.0102	-2.48466	-1.20092	-0.964135	1.22131	1.40733	2.19819	3.70597	2.60825	3.16233	3.12833	_DFEDLYTPVN(he)GSIVIVR_|_KDFEDLYTPVN(he)GSIVIVR_	S	0.316888	high	HexNAc
TEEDFGnTSGRLC	P30825	SLC7A1	19.7598	19.9569	19.8217	20.1768	20.1122	20.1103	20.4435	23.0727	23.0796	23.2269	23.1032	23.9361	23.2738	23.7977	-2.00025	-1.63718	-1.06841	1.37278	1.30265	2.12193	3.37303	2.93983	3.19034	3.19034	_NWQLTEEDFGN(he)TSGR_	S	0.125564	high	HexNAc
DIEEFCnRSCEVP	H3BLV0	CD55	NA	19.9731	20.1964	20.1267	NA	20.2895	20.1912	23.5815	23.506	23.4841	23.587	23.1691	NA	23.6315	-1.88549	-1.58787	-1.10496	1.84041	1.61132	1.65535	3.7259	3.19919	2.76031	3.19919	_GSQWSDIEEFCN(he)R_	S	0.279125	high	HexNAc
AWEQFRnATLVNE	P15144	ANPEP	21.2869	NA	20.8164	NA	21.1489	20.7881	21.3388	24.3521	NA	NA	24.8463	24.3382	24.2525	NA	-0.571656	-0.766762	-0.281871	2.64868	2.62518	2.59329	3.22034	3.39194	2.87517	3.22034	_N(he)ATLVNEADKLR_	T	0.151959	high	HexNAc
TALRYYnQSEAGS	Q2L6G2	HLA-B	21.7923	21.8546	21.2339	21.7065	21.3411	19.1607	18.8435	24.1683	24.2809	25.1622	25.223	22.4661	24.8456	22.8638	-0.0351113	-0.40831	-2.3432	2.52121	3.23793	0.919998	2.55632	3.64624	3.2632	3.2632	_YYN(he)QSEAGSHIIQR_	S	0.319227	high	HexNAc
SSCGKEnTSDPSL	P11279	LAMP1	21.5096	21.3676	NA	NA	NA	21.5987	NA	24.616	24.5261	24.4681	NA	24.5987	24.2973	24.4685	-0.419949	-2.31854	0.253353	2.86769	2.45846	2.78866	3.28764	4.777	2.53531	3.28764	_EN(he)TSDPSLVIAFGR_	S	0.658677	high	HexNAc
SWEEYKnATYGYV	O43852	CALU	24.7526	NA	20.5727	NA	NA	20.4183	23.4174	NA	24.9442	24.1248	25.2037	25.6324	NA	NA	2.89398	-1.17666	0.572522	3.24081	2.74003	3.88748	0.346829	3.91669	3.31495	3.31495	_N(he)ATYGYVLDDPDPDDGFNYK_	T	1.10342	high	HexNAc
DCKTAVnCSSDFD	E9PNW4	CD59	21.2272	21.4952	21.1604	21.2378	21.1745	21.3546	21.815	24.8165	24.8458	25.4582	25.4761	24.642	25.2156	24.8141	-0.497356	-0.574899	0.239485	3.12776	3.53397	2.98309	3.62512	4.10887	2.7436	3.62512	_TAVN(he)CSSDFDACLITK_	S	0.399654	high	HexNAc
NIQFGDnGTTISA	A0A1W2PQR6	SCARB2	20.0617	20.0612	19.6226	19.7713	19.7811	19.818	20.0969	23.887	23.6949	23.8166	23.5157	24.0603	23.4029	23.921	-1.79713	-1.9781	-1.38792	2.08756	1.59146	2.24568	3.88469	3.56956	3.6336	3.6336	_ANIQFGDN(he)GTTISAVSNK_	T	0.0961632	high	HexNAc
DTAVGLnHTAEPS	Q9C0H2-2	TTYH3	NA	NA	NA	NA	NA	NA	NA	23.2343	23.2996	23.1886	23.1064	19.385	23.107	23.6282	-0.0547008	-2.50807	-2.62938	1.56359	1.18277	1.88328	1.61829	3.69083	4.51266	3.69083	_VWDTAVGLN(he)HTAEPSLQTLER_	T	0.861144	high	HexNAc
DLCKAFnSTLPTM	P16070-11	CD44	22.8349	22.8275	23.4811	23.6093	23.5778	23.3425	22.9843	26.5939	26.6691	27.0337	27.048	27.1041	26.8115	27.4398	0.972605	1.82844	1.81805	4.92815	5.10947	5.52698	3.95555	3.28103	3.70893	3.70893	_AFN(he)STLPTMAQMEK_	T	0.197046	high	HexNAc
DAGPIGnATGQAD	E9PJT6	SLC43A3	18.7177	18.8486	19.2599	19.4231	19.314	18.7534	NA	22.3841	22.4832	22.9956	23.3253	23.0454	22.9161	23.4242	-3.07544	-2.43538	-2.59198	0.73028	1.07134	1.48986	3.80572	3.50672	4.08183	3.80572	_DLCGPDAGPIGN(he)ATGQADCK_	T	0.166064	high	HexNAc
PTVTYGnDSFSAK	P05362	ICAM1	NA	NA	NA	20.0304	NA	NA	NA	23.8306	23.556	23.5046	23.4242	23.2439	23.481	23.2741	-5.02279	-1.71901	-2.76058	1.98997	1.55676	1.51409	7.01275	3.27577	4.27467	4.27467	_LNPTVTYGN(he)DSFSAK_	S	1.11704	high	HexNAc
DAGELAnRTGSVP	Q6UVK1	CSPG4	NA	18.9476	NA	18.7446	NA	18.5712	18.759	23.5918	23.8603	23.3291	23.1088	23.4331	23.1726	23.3188	-2.91103	-3.00482	-2.68024	2.02271	1.24842	1.63102	4.93374	4.25324	4.31126	4.31126	_LDPTVLDAGELAN(he)R_	T	0.217808	high	HexNAc
VIEEFYnQTWVHR	P11166	SLC2A1	19.0412	21.6329	19.3396	20.5502	21.5587	21.0585	20.8245	26.6328	25.0931	26.5188	27.0249	27.0175	26.4826	27.2036	-0.225639	-0.694982	-0.403866	4.92947	4.59461	5.36562	5.15511	5.2896	5.76949	5.2896	_VIEEFYN(he)QTWVHR_	T	0.186464	high	HexNAc

## Sheet: TableS3
Sequence Window	Log FC EDEM	Log FC KIF	Gene Name	UniProt Acc
AELAALnLSGSRL	-0.227861	-0.446203	TPBG	Q13641
AGFLTVnKTYNSN	0.845581	-0.388227	CPVL	Q9H3G5
AGQPRYnHTGQVI	2.34598	0.958845	ITGA1	P56199
AGRYSLnVTYNYP	-0.374403	2.35985	TMEM30A	A0A669KBF5
AKDFRYnLSEVLQ	-0.0480905	-0.864935	ASPH	E5RG56
AKNLGFnCTTSQG	1.51746	0.220709	MAN2A2	P49641-1
ALQTFGnQTTIIP	0.236657	0.30209	IMPAD1	Q9NX62
ALRALSnISLRLF	0.312836	0.960579	PLXNB2	O15031
AQIFRRnQSLVQD	0.357189	-0.58872	PLBD2	Q8NHP8-2
ARDAVRnLTEVVP	1.55062	0.133954	LAMA4	A0A0A0MTC7
ARLHRLnASIADL	0.279177	-0.58483	LAMA5	O15230
ARYKGLnLTEDTY	0.988761	0.381056	LGALS3BP	Q08380
ASIVGEnETYPRA	0.196082	-0.242275	SEL1L	Q9UBV2
AVIDEKnTSVEHT	0.522481	-1.19179	TMX3	Q96JJ7
AVRARLnWTSLLP	-0.662862	-0.550903	NCEH1	A0A0A0MTJ9
AVSHTGnYTCEVT	0.362133	1.08917	CD47	A0A2R8Y484
CKFLRYnCSIESP	-0.293147	-1.07123	PLOD2	E7ETU9
CPFWKLnITCESS	0.948823	-1.32581	ANO6	Q4KMQ2-3
CSCIPQnLSSGFG	0.0654258	2.25542	SLCO4A1	Q96BD0-2
CSFPVAnVSLTKG	0.334039	-0.446259	BSCL2	H0YF20
CYLSTDnFTRILE	-0.072574	1.16557	ITGA5	P08648
CYSCKGnSTHGCS	0.111973	0.840802	PLAUR	Q03405
DAGELAnRTGSVP	0.254392	4.31126	CSPG4	Q6UVK1
DAGPIGnATGQAD	-0.27766	3.80572	SLC43A3	E9PJT6
DALFRYnGTVGLW	0.136372	-0.317639	CLDND1	D6RD48
DATVVLnRSSCGK	0.125621	1.39707	LAMP1	P11279
DCKTAVnCSSDFD	0.136971	3.62512	CD59	E9PNW4
DDFQLHnFSLPEE	0.0814027	0.974918	GBA	A0A0G2JNZ5
DEILFSnSTRLSF	0.300768	0.305792	CD109	Q6YHK3-4
DFLGMLnRTLLET	-0.128223	-0.576327	PCYOX1	Q9UHG3-2
DGIHGFnFTRTSI	-1.17062	0.796799	BTD	P43251-4
DGRGILnATISVA	-0.620996	-1.04284	CPD	O75976
DHCVPRnHSCSEG	0.20206	0.292661	ATRN	O75882-3
DHTYRRnFTAADW	0.680381	-3.04966	COL6A1	A0A087X0S5
DIEEFCnRSCEVP	0.622603	3.19919	CD55	H3BLV0
DIVPQSnETALHY	0.576884	-0.38575	SEL1L	Q9UBV2
DIYKMYnGSVPFE	-0.0693301	0.447392	ENPP1	E9PE72
DKCNMInGTDGDS	0.330922	-0.0845916	SCARB2	A0A1W2PQR6
DLAQSAnLTDKEL	0.0793205	-1.68677	LRPAP1	P30533
DLCKAFnSTLPTM	-0.117346	3.70893	CD44	P16070-11
DLLAQGnASLRLQ	0.0910302	0.195034	CD276	Q5ZPR3-3
DLYTPVnGSIVIV	-1.0246	3.12833	TFRC	G3V0E5
DNAPVFnQSLYRA	2.10629	0.508212	PCDHGC3	Q9UN70-2
DPNRNWnASFAGK	-2.04456	-0.809	CPA4	B7Z5J4
DRNLEKnSTKQEI	-0.172841	-0.735586	PSAP	C9JIZ6
DSSYSRnHTYNTY	-0.341302	-2.05317	FKBP10	Q96AY3
DSYPDGnITWYRN	-1.29117	1.86676	ALCAM	F5GXJ9
DVKGEGnETTNMV	0.916859	1.01592	L1CAM	P32004-3
DYRVYCnLSAAHT	0.565839	-0.065394	PXDN	Q92626
EAERRAnTSALAV	0.754921	2.26548	LAMB2	P55268
EAFCHAnCSGPAP	0.321151	-1.14372	LEPREL4	Q92791
EAFCHRnCSAAPQ	0.638897	-0.331369	CRTAP	C9JP16
EAMLYHnQTAELR	0.294546	-0.276979	LEPREL4;P3H4	Q92791
EAVQFFnVTTLQK	0.664269	-0.178451	CRTAP	C9JP16
EAVQKInYTVPQS	0.413389	0.92668	CD109	Q6YHK3-4
ECHAIRnYTLWRV	0.143596	-0.0642347	CTSZ	Q9UBR2
EDAFLKnVTAQIC	0.742523	-0.828144	COL6A1	A0A087X0S5
EDKALMnGSESRF	-0.0859083	1.64446	BSG	P35613-2
EGCHKKnQSIGLI	0.225513	-0.0205762	LNPEP	Q9UIQ6-3
EGTFFInKTEIED	0.276694	-0.350052	HEXA	H3BU85
EKKWGHnITEFQQ	-0.478019	0.0712039	ERO1L	Q96HE7
EKSELVnETRWQY	-0.449984	-1.08308	SUSD2	Q9UGT4
ENKVVAnGTGTQG	-0.53465	-1.145	GUSB	P08236-2
ENNKTSnSSQVSN	-0.135753	-1.30597	MIA3	Q5JRA6-2
ENRGVHnASLALS	0.2462	0.404873	LAMA5	O15230
EQLRGInASSMAW	0.168901	-0.300675	LAMA5	O15230
ERFINYnQTVSRM	0.0180194	-0.347691	EMC1	Q8N766-4
ERLGGWnITGPWA	0.0614462	2.48657	ECE1	B4DKB2
ERPPEDnQSFQYD	-0.538818	-0.762033	RCN1	Q15293
ETVPEYnLSITAR	0.2302	0.510082	PCDHGC3	Q9UN70-2
EVPTTAnGSTKTN	-0.180313	-1.30036	CD96	E9PEJ1
FEGQCRnTSFFET	0.710876	0.840606	ADAM19	H0YC66
FGFWGPnCTERRL	0.869222	0.513107	TYR	P14679
FGPAFRnLTELDM	0.348279	-0.668829	TLR3	O15455
FIGYAPnLSKLVA	0.343971	-0.166186	PLOD1	Q02809
FILHPKnITIVTG	-0.031821	0.873032	ITGA3	P26006
FLKPHEnKTYLAV	0.0475758	0.474056	ITGA4	P13612
FLRYHYnGTLLDG	0.406623	-0.554989	FKBP9	O95302
FMRYHYnGSLMDG	0.0344175	-0.591015	FKBP10	Q96AY3
FPREVLnYTAENI	-0.341117	0.153821	TXNDC11	Q6PKC3-2
FPVMYLnESVHID	-0.240819	0.101976	SCARB2	A0A1W2PQR6
FRKTMFnSTDIKL	0.206137	-0.721786	TMEM87B	A0A494BZZ8
FVRYHYnGTFEDG	0.130704	-2.02932	FKBP10	Q96AY3
FVRYHYnGTLLDG	0.208839	-0.70053	FKBP10	Q96AY3
GALTVQnTTQLRS	0.00505337	-0.113431	FAT1	A0A087WVP1
GASGSRnFSSCSA	-0.347058	-0.774401	ADAM9	A0A7I2V3C1
GCWQGPnRSTTVR	-0.167102	-1.37666	PRKCSH	K7ELL7
GEIKQLnISHLLV	0.121151	0.524464	TMEM2	Q9UHN6-2
GGAPRAnLTVVLL	0.1744	2.38505	ICAM1	P05362
GGAVGPnLTCRWV	0.799348	-0.096301	SEZ6L2	A0A087WYL5
GHLGLAnASAPSG	0.0392616	-0.396749	LAMA5	O15230
GHLRGYnVTYWRE	-0.56596	-0.571095	L1CAM	P32004-3
GHTLTLnFTRNAT	0.0231166	-0.449318	LAMP1	P11279
GIRAGPnGTLFVA	-0.111226	-0.66419	APMAP	Q9HDC9-2
GIVGARnTSAAST	0.531168	0.781459	LAMB2	P55268
GKAMSSnETAAYK	-0.263936	-0.63199	STT3B	Q8TCJ2
GKARLNnITIIGP	-0.071038	-0.564697	TMEM106B	Q9NUM4
GKKIKTnITLVCK	-0.0902633	-1.01315	IGF2R	P11717
GLIGAEnATGETD	-0.0908107	-0.225961	BTD	P43251-4
GMCYFTnGTERVR	0.61051	0.414179	HLA-DQB1;HLA-DQB2	E9PIB1
GNPILLnSSIPED	-0.18899	-0.638133	NT5E	P21589
GNPPKSnISILRV	-0.350724	-0.348543	CDH2	A0A6Q8PHJ8
GNWFQPnRTNLWQ	0.144072	-0.842088	SUMF2	C9JL30
GPECSQnYTTPSG	0.325113	0.377103	NRP1	Q5JWQ4
GPTQCVnCSQFLR	0.104424	0.355599	ERBB2	F5H1T4
GQRSSDnVSVTVL	-0.415869	0.880599	LRP11	Q5VYB9
GQSYSVnVTFTSN	-0.0999848	-0.362025	NPC2	J3KMY5
GSARLLnCTAPGP	-0.646252	1.87243	SLC15A4	H7BYB7
GSLSYLnVTRKAY	0.12907	-0.182632	CTSD	H7C469
GTAACPnGSFHCT	0.501809	-2.10013	PRKCSH	K7ELL7
GTHEPKnQSYMVR	-0.121988	0.144191	PLAUR	Q03405
GTVTKVnETEMDI	-0.187275	-1.09445	CREG1	A0A3B3IRL2
GVLDCGnCSRIFH	0.266643	1.01398	CACNA2D1	P54289-4
HECHFFnGTERVR	-0.27253	2.12297	HLA-DRB1	A0A5S8K7D1
HIMIMKnFTSVHL	1.10772	-0.246442	TMEM2	Q9UHN6-2
HLAYGEnGTGDKI	-0.0330435	-0.754286	FKBP10	Q96AY3
HMSLALnRTGRSI	-0.0582636	-0.356287	GLA	V9GYN5
HPPVSYnDTAPRI	0.115096	0.197695	ATP6AP1	A0A7I2YQA5
HTICDRnHTWLPV	-0.263425	3.02253	CD46	P15529-15
HVLHRLnITQEGP	-0.0677255	-2.82353	EOGT	Q5NDL2
HYMLYKnFTALIP	-0.406003	-0.594355	ITGB5	P18084
IEVANLnGTSRKV	0.353977	0.0554017	LRP5	E9PHY1
IGSIRLnGTDPIV	-0.29087	-0.623153	LRP1	Q07954
IHSKKLnYTLSQG	-0.118412	-0.838924	ANPEP	P15144
IISPEEnVTLTCT	-0.955106	-0.411912	ALCAM	F5GXJ9
IKHLLEnSTASVS	0.441468	-0.608642	ECE1	B4DKB2
IKMCPQnTSIPIR	-0.0569186	0.0984566	GPR110;ADGRF1	Q5T601
IKPIGFnETAKIH	0.154497	-0.645135	ITGB8	P26012-2
ILPLQAnLTRKGG	0.953492	0.395296	CREB3	O43889-3
ILRGASnLTWRSD	-0.168792	-1.14683	GNS	H7C3P4
IPYELWnETSAEV	-1.1705	-1.87147	CNPY3	Q9BT09
IQLDGLnASQIRE	0.105496	0.00105445	HSP90B1	P14625
IRVNRFnSTEYQV	1.26343	0.779629	LRP1	Q07954
IYADVGnKTCAGF	-0.051335	1.58648	GLA	V9GYN5
KAKVYInDSVELS	0.259557	-0.424769	CTSF	A0A024R5G9
KCLSKEnATTDLL	0.396838	-0.891676	GRN	K7EKL3
KDLMVInRSTTEL	0.284238	-0.374186	CLPTM1L	Q96KA5-2
KDYYPInESLASL	0.104444	-0.880481	CLPTM1	O96005-3
KFERTVnVSVPKK	-0.0630747	-1.36565	CLPTM1L	Q96KA5-2
KKMVLWnDSVVRH	-0.0830068	-0.253592	ATP6V0A2	Q9Y487
KLEWLGnCSGLND	-2.23547	2.47639	ATP1B1	P05026-2
KLLPAFnTTSGLP	0.000708956	-0.319893	EDEM3	Q9BZQ6-2
KLSHDAnETLPLH	-1.4646	0.975679	PLXNB2	O15031
KMAAALnATGRPI	-0.229564	-1.89013	NAGA	P17050
KMLEAYnLTEKNF	-0.290635	-0.259541	COL12A1	A0A087X0A8
KMLSAFnATSGKA	0.128797	-0.603145	DKFZp762C0813;KIAA1467	Q69YM1
KNELMLnSSLMRI	0.317447	-0.13697	AGRN	O00468-6
KNSRFYnYTLCRN	0.90963	-0.051824	SULF2	Q8IWU5-2
KNYFHYnQSYPPT	-1.09437	1.52306	LIPA	A0A0A0MT32
KRGSKDnATDSVP	-0.476429	0.874712	LRP1	Q07954
KSFGGWnTSGCVA	0.00586123	-1.87146	GPR126	Q86SQ4-2
KTLLFKnGSTEIY	-0.474427	0.66072	JKAMP	G3V4D0
KVEAAQnLTLPGS	0.354082	-0.179667	TNC	E9PC84
KVTTYCnETMTGW	-0.602002	-0.60129	CTSC	A0A7I2V466
KVWCLGnETRYHI	0.0518491	-1.69602	ROBO1	A0A087WZ85
LAGLVYnASGSEH	0.259058	0.222185	DPP7	Q9UHL4
LAQIRKnLTLMAT	0.280275	-0.164454	ACP2	B7Z7D2
LARGHTnGTKPLD	0.824627	0.114267	ARSB	A0A2U3U034
LAVAVEnGTGTDR	0.411079	1.94949	ITFG3	B4DGG1
LAYGEKnLTFEGP	0.517213	1.20246	SIAE	Q9HAT2-2
LCDNADnITRVQS	-0.0321226	-1.35172	PXDN	Q92626
LCLELAnTSIRNL	0.556661	0.984385	TLR3	O15455
LDDIIKnASGIYA	0.798601	0.423376	LAMA4	A0A0A0MTC7
LEFDSTnVSDTAA	0.654774	0.453835	GLMP	A0A087X0W3
LEHRKVnGTPSPI	-0.42709	-0.710886	KDELC2	Q7Z4H8
LEPHRFnDTEVLQ	0.059213	-0.788675	BTD	P43251-4
LGKVPGnQTSTTL	-0.408067	1.18903	L1CAM	P32004-3
LGPLYTnITADIG	0.130792	-0.191082	B4GALT3	O60512
LGPTLAnSTHHNV	0.248322	1.41124	GBA	A0A0G2JNZ5
LHVPGLnKTSSFS	-1.152	1.47648	AXL	P30530-2
LIKKDVnYTQIVV	0.256758	0.712482	SEMA4D	E9PFD9
LIVAGYnVSGSVR	0.143712	-0.354565	NOMO1;NOMO3;NOMO2	A0A7I2V4D7
LKIFIFnQTGIEA	-0.0988602	-0.44828	TXNDC15	H0Y997
LKREAInITLDHK	-0.0593141	-0.485689	PLOD2	E7ETU9
LKVSLTnVSISDE	0.220401	0.553107	CADM1	A0A087X0T8
LLNINPnKTSASG	0.08713	0.103587	LAMP1	P11279
LPSGKSnLTVLRE	-0.180224	-0.113076	ITGB5	P18084
LQTTEKnDTVAGQ	-0.333433	1.87941	ITGAV	P06756-3
LRDCVSnGSLGCP	0.490079	0.410126	TMEM8A	K4DI83
LRELKLnASLPAL	-0.684728	-0.96834	ATP6AP1	A0A7I2YQA5
LRSRLWnSTFLEE	-0.0792508	0.0998498	ITGA6	P23229-4
LRVQPFnVTQGKY	0.114369	-0.79325	LAMP2	P13473-2
LRWSFSnGTSWRK	-0.154735	-0.620111	NEU1	Q99519
LSHYSKnLTEKPP	-0.940025	-0.256165	GLCE	H0YNP1
LSVKVVnSTTGPG	-1.35119	-0.765053	THBS1	P07996
LTRVIYnLTEKGT	-0.0548769	-0.523299	NCLN	K7EMW4
LTSCATnASICGD	-0.127404	0.97778	LRP1	Q07954
LVKKGTnFTHLVA	-0.443771	-0.533243	SEMA4C	Q9C0C4
LVQLFPnDTSLKN	-0.11667	-0.998804	ASPH	Q12797-10
LWNYKLnLTTDPK	-0.178129	0.758384	GLG1	Q92896
MAGSGHnVSQEAL	0.200175	1.81845	ST3GAL4	Q11206-7
MEVDALnSSHPVS	0.216584	-0.803742	ERAP1	Q9NZ08
MLALAPnSTARRQ	0.476826	-0.0449312	PIEZO1	Q92508
MLRLYAnHTSLPA	-0.0272153	-0.683091	CHST12	Q9NRB3
MNSKLLnGSQRVV	-1.37986	-0.840505	LEPRE1	Q32P28
MPAMAPnETLSGR	0.142548	-0.43856	ATF6B	Q99941-2
NAGKDTnGSQFFI	0.743345	0.402387	PPIB	P23284
NAVFVKnASEIEV	0.460822	0.539605	SERPINE2	P07093-2
NGCLVYnDTTMVC	0.384208	-0.829974	PLXNA1	Q9UIW2
NGLLKMnFTGGDT	-0.243017	-0.94386	IGF2R	P11717
NIKHFKnCTSISG	-0.753399	-0.345715	EGFR	P00533
NIQFGDnGTTISA	-0.117892	3.6336	SCARB2	A0A1W2PQR6
NMEYGRnFSGPDK	0.26721	0.176101	FOXRED2	Q8IWF2
NNVITLnITGKAG	0.161643	0.150194	GLB1	E7EQ29
NPEVKYnYTEDPT	0.311764	1.08625	PLXNA1	Q9UIW2
NQFTPAnISRQAH	0.0808779	0.076809	ITGAV	P06756-3
NRIVDVnLTSEGK	0.159366	0.144261	TM9SF3	Q9HD45
NTWPFKnATEAAW	-0.231647	-0.8766	AGA	P20933
NVFPKAnITWFID	-0.83579	0.76569	CD96	E9PEJ1
PAAPRFnVSLDSV	0.682956	-0.0240288	NAAA	D6R9S9
PDWSRVnCSVYVQ	0.142799	0.381179	PPAP2C	K7ENH4
PELRTHnLTDLSP	-0.191048	0.747421	L1CAM	P32004-3
PFCECDnFSCARN	0.165539	0.523751	ITGB5	P18084
PIMPCSnATVPDG	-0.75113	-0.917337	THBS1	P07996
PKALSPnSTISSA	-0.436988	-1.07833	SUN2	B0QY60
PKCHEGnGTFECG	-0.122978	-0.616115	ITGB1	A0A7I2V348
PKYSVAnDTGFVD	0.116196	0.49997	CTSL	A0A7I2V484
PNSARCnGSGTYV	0.30742	0.0607131	ITGB5	P18084
PPAVTEnKTVTAT	0.00909664	-0.16634	SYPL1	Q16563-2
PPSSYFnASGRAY	0.54933	2.21725	TPP1	A0A2R8YGD1
PQGPMQnATKYGN	0.133267	-0.207173	CD74	H0YBZ2
PRTRSAnSTLAQA	-0.0622313	-0.5154	LMF2	Q9BU23-2
PSALDTnSSKSTS	0.562242	-0.246182	LGALS3BP	Q08380
PSIPGLnRTQLVN	-0.496532	3.05412	MCAM	P43121
PSVISVnGTDFTF	0.932379	-0.575413	TMEM2	Q9UHN6-2
PSYKLEnLSSSEM	0.310744	-0.605476	GAA	P10253
PTINMEnKTTWFS	0.167124	0.631083	ITGA3	P26006
PTRTFAnGSLAFR	0.0199497	2.12582	GLMP	A0A087X0W3
PVCLLGnRTLSRR	-0.937581	-0.59624	SLC12A7	A0A0G2JNW7
PVTIKRnWTITRL	-0.163254	-5.23668	CDH2;CDH4	A0A6Q8PHJ8
QECSYFnITKVES	-0.170423	2.7219	ITGB1	A0A7I2V348
QGSAYAnRTALFP	-0.0133835	0.83751	CD276	Q5ZPR3-3
QGYKRLnSTHCQD	0.723737	0.566089	LTBP3	Q9NS15-2
QICLHSnSTRMAL	0.138831	1.04343	TMED4	F8W7F7
QKNFIInMTCRFC	-1.72938	0.182826	TM2D3	H0YNF6
QLLHKInSSVTDI	-0.00609213	0.542585	FAT1	A0A087WVP1
QNNGAFnETLFRN	-0.287173	-0.385561	TFRC	G3V0E5
QTAVRTnSTFVQA	0.153163	2.83258	PSAP	C9JIZ6
QVGTKVnVTVEDE	-1.05762	-0.265898	F3	P13726-2
RAENQVnVTCQVR	-0.493298	-1.59018	SIRPB1;SIRPA	H3BQ21
RAEPPLnASASDQ	-0.389961	-0.830817	HYOU1	Q9Y4L1
RATVFAnGSLLLT	-0.46299	-0.0847533	PTK7	Q13308-5
REEKLFnVTSTLR	0.166542	-0.582608	CD274	Q9NZQ7-2
REERPLnASALKL	-0.235164	-0.959931	TOR1B	H0Y7C8
REKTLTnQTEAEL	0.364378	-1.06074	P4HA2	O15460-2
RFCAHEnCSADLQ	1.40125	1.4551	ITGA4	P13612
RFLRARnISGVVL	-0.000876988	-0.715197	NCSTN	Q92542-2
RGVFITnETGQPL	0.335951	-2.61298	GAA	P10253
RIAPASnVSHTVV	0.0062122	-0.0133409	SSR2	E9PQI4
RIGQMKnCSPWLS	0.0117272	-0.804221	POMK	A0A6Q8PFH3
RLGFLGnQSQGCL	0.408567	-0.68193	THBS3	B4DQH6
RLINKFnSSSSSL	-0.349425	-1.27201	SIL1	D6REA1
RLKPLFnKSFEST	-0.264519	0.422833	M6PR	P20645
RMHIFQnGSLVIH	-0.576523	-0.54917	PTK7	Q13308-5
RNLQVYnATSNSL	-0.234565	-0.651588	COL12A1	A0A087X0A8
RPSETCnETTKLG	0.296859	-1.59122	FKBP10	Q96AY3
RQLRVRnGSCSIP	0.223752	-0.807716	PKD2	Q13563-2
RRLPAAnFTRYSQ	0.589052	0.566176	TLR3	O15455
RSAEFFnYTVRTL	0.2677	-0.826087	PLOD3	O60568
RSEQLVnFTGKAE	-0.174489	-0.509527	TMEM106C	C9JUY7
RSLLEFnTTVSCD	1.56002	0.0587736	IGF2R	P11717
RSRGHHnCSESLE	0.749638	-0.103992	CD74	H0YBZ2
RTASCSnVTCWLK	-0.0353818	1.99809	ITGA2	P17301
RTLAGEnQTAFEI	0.22218	-1.92479	LAMC1	P11047
RVFGSQnLTTVKL	0.326615	0.482464	HYOU1	Q9Y4L1
RVFPQVnVTKMGS	0.211376	-0.368513	NAGLU	P54802
RVIQTFnRTHLYV	-0.0988057	-0.614486	SEMA3C	Q99985
RVTPACnTSLPAQ	-0.092306	0.910634	MRC2	Q9UBG0
RVVLGAnGTYSCL	0.771922	0.591502	CD276	Q5ZPR3-3
RYEQLQnETRQTP	0.213586	-1.05066	ACP2	B7Z7D2
RYHGFLnTSYHRQ	0.0138878	0.596927	ACP2	B7Z7D2
RYPGIFnSTTSDA	-0.207101	-0.578795	UGT8	D6RFW2
SAHLYYnVTEKVR	-0.233948	-0.667875	LEPRE1	Q32P28
SEPLMEnGSGAWV	0.521249	-0.591795	MAN2B1	O00754-2
SGAPRAnHSGAVV	-0.200487	-0.270376	ITGA6	P23229-4
SGGLPTnETTFAK	1.03307	-0.167107	ARSE	A0A5F9ZHU0
SGVMLMnMTRMRR	-0.00094265	-0.410218	GXYLT1	Q4G148-2
SHPESVnRTKFDC	-0.0839093	1.74022	ITGA4	P13612
SHQSLCnGTPEGP	0.914703	1.56385	TYR	P14679
SKEASQnITYICK	0.380001	-0.993083	COL5A2	A0A087WYX9
SKFLSYnVTRRKG	3.0371	-1.51015	POGLUT1	Q8NBL1
SLLKKFnSTQIAA	0.164098	-0.378812	GXYLT1	Q4G148-2
SMDKAAnFSFRNT	0.943093	0.55247	TYR	P14679
SNGRGFnATYHVR	0.27048	-0.717986	LRP10	H0YHW7
SRQPGEnGSIVTC	-0.405909	0.337241	ITGA4	P13612
SSCGKEnTSDPSL	-0.227787	3.28764	LAMP1	P11279
SSKLFQnCSELFK	1.70564	2.49102	TMEM87A	Q8NBN3
SVTYSRnSSWIFF	-0.461268	-0.524849	B3GALTL	Q6Y288
SVVKLEnWTDASR	-0.283897	0.779036	PTGFRN	Q9P2B2
SWEEYKnATYGYV	-2.68693	3.31495	CALU	O43852
TALRYYnQSEAGS	0.955163	3.2632	HLA-B	Q2L6G2
TASVSInQTEPPK	-0.964129	2.24131	EPHA2	P29317
TCASQRnESCGGT	-0.357324	0.458625	CRIM1	A0A0G2JN98
TCINPLnGSVCER	1.38899	-0.805933	ATRN	O75882-3
TDCALAnMTEQIR	0.565855	0.35029	COL6A2	P12110-3
TDHNMDnTSTVLR	0.329917	-0.415324	COLGALT1	Q8NBJ5
TDYVFHnDTKVVF	-0.0341083	0.0906281	PLXNB2	O15031
TECSVRnGSSIVD	0.23058	0.401803	IGF2R	P11717
TERYFFnVSDEAA	-0.816429	1.05834	ITGA2	P17301
TFAVYLnSTGYRT	0.703025	-0.020635	SULF2	Q8IWU5-2
TFDGALnKSTVPT	-0.6166	0.538256	CD47	A0A2R8Y484
TIMKQInSSISGN	0.0301727	-0.364498	CTBS	Q01459
TLEKVInETWAWK	0.300832	0.0122114	HYOU1	Q9Y4L1
TLIQRSnHTQATN	0.660645	1.63957	HLA-DPA1	J3KQ99
TPDAKEnGTDTVQ	0.381142	-1.38983	HYOU1	Q9Y4L1
TRATRVnFTLEAS	-0.161689	-0.240734	NUP210	Q8TEM1
TRFVLQnASRALP	0.0992539	-0.2228	TOR4A	Q9NXH8
TRSLYVnMTSGPG	-0.0275912	-1.09149	METTL9	H3BTS9
TRTVLEnSTSYEE	-0.217729	-1.0895	ASAH1	A0A1B0GV06
TRVAWLnRSTILY	-0.526891	-1.5138	NTM;LSAMP;OPCML;IGLON5	F8VTR5
TSAQPQnMSRRAQ	-0.0996994	-0.165526	PLXNB2	O15031
TSTSIPnVTEMKT	-0.234177	1.11149	ITGA2	P17301
TTTKGEnFTETDV	-0.445932	1.22931	PRNP	X6RKS3
VAGGDPnQTIRGQ	0.0269984	-0.361259	LAMA5	O15230
VCDDAKnLSVVIL	-0.421431	0.708685	CDH13	P55290-5
VCREAGnHTSGAG	-0.122462	1.80235	M6PR	P20645
VDGWMLnSSAIRN	0.651559	-0.366373	CERCAM	Q5T4B2-2
VDLKRLnTTGVSA	0.0837187	-0.352536	LAMA5	O15230
VEMYFRnESDKAP	0.207635	-0.553805	ACP2	B7Z7D2
VFPEKLnGSVLPG	0.0613128	0.208824	ADAMTS4	Q5VTW1
VGAPKAnTTQPGI	0.187852	0.545377	ITGAV	P06756-3
VGVKDFnETQLAR	-0.670055	1.45467	ANTXR1	Q9H6X2-5
VHEAGRnFTVACQ	-0.522094	-1.1792	MET	P08581
VIEEFYnQTWVHR	-0.79769	5.2896	SLC2A1	P11166
VILRRPnQSQPLP	0.413551	0.439615	NCSTN	Q92542-2
VINFECnKTAGND	1.60578	2.36668	IGF2R	P11717
VKARVWnSTFIED	0.0454667	0.204545	ITGA3	P26006
VKCVNRnLTEVPT	0.0273236	2.96429	TPBG	Q13641
VLSRTQnFTLLVQ	-0.285952	-0.339159	BCAM	A0A087WXM8
VNSEGQnLTRSPA	0.134426	-0.201271	KDELC2	Q7Z4H8
VQNIKFnSSGQCE	0.524726	1.26552	SMO	Q99835
VRFVHVnTSAVLK	0.301238	0.450866	POMT1	A0A7I2V356
VTEMKTnMSLGLI	-0.670034	-0.302185	ITGA2	P17301
VTQEMLnHTIAIR	-0.0457361	-0.277663	FAT1	A0A087WVP1
VVEKMDnVTGGME	-0.0750167	-2.38556	COLEC12	Q5KU26
VYVYALnQTRFEY	2.27789	0.770513	ITGA1	P56199
WKCPHKnITAEDC	0.63677	0.698294	LOXL3	B9A025
WKEPGSnVTMSVD	1.11395	0.62694	LGALS3BP	Q08380
WRIKLDnYSTQEL	-0.125572	1.25871	NT5E	P21589
WRVHAGnFSTIPQ	-0.0373445	0.166723	IDS	H0YB91
WVSRLAnLTQGED	-0.821943	-1.32138	CLU	H0YAS8
YEIDVGnESTTLG	0.103136	0.758688	PTPRJ	A0A087WTK0
YFSSLRnETHSIC	0.630075	-0.89222	CRELD2	Q6UXH1
YHVLHInTTKNNP	-0.196037	0.0346608	HS2ST1	K7EP71
YIPVKSnLSDLLE	0.1919	-0.748046	KDELC1	Q6UW63
YQFYIQnFTALPL	-1.42115	-0.107732	SSR1	A0A3B3IRT8
YSRLFPnASQHIT	0.811916	0.32065	SULF2	Q8IWU5-2
YVPIKRnLSDLLE	0.344263	-4.69591	KDELC2	Q7Z4H8

## Sheet: TableS4
ID	Theoretical m/z	Charge (pos)	Ion	Mass deviation (ppm)	Structure	Category	Modification	Comment
1	892.29	1	M+Na	-1.96		Oligomannose	Underivatized/Native	Most probably a mixture of isomers
2	1054.34	1	M+Na	-5.47		Oligomannose	Underivatized/Native
3	1216.4	1	M+Na	-4.44		Oligomannose	Underivatized/Native
4	1378.45	1	M+Na	-4.01		Oligomannose	Underivatized/Native	Most probably a mixture of isomers
5	1540.5	1	M+Na	-6.65		Oligomannose	Underivatized/Native	Most probably a mixture of isomers
6	1702.55	1	M+Na	-4.8		Oligomannose	Underivatized/Native
7	1864.61	1	M+Na	-17.75		Oligomannose	Underivatized/Native
